# Supplementary material for: Rapid Urbanization of Red Foxes in Estonia: Distribution, Behaviour, Attacks on Domestic Animals, and Health-Risks Related to Zoonotic Diseases
Source: PLoS One. 2014 Dec 22;9(12):e115124. doi: 10.1371/journal.pone.0115124 (PMC4274007; doi:10.1371/journal.pone.0115124)
Supplement: S2 Information — Web-based questionnaire: raw data spreadsheet. (XLSX) [file pone.0115124.s003.xlsx]

## Sheet: Raw data
ID	1. I am answering the questionnaire:	2. Your sex:	3. Your age:	4. In which town did you see the fox?	5. In which part of the town did you see the fox?	6. Nearest address	7a. In which year did you see the fox in town?	7b. In which month did you see the fox in town?	8. Have you repeatedly seen a fox in the same place:	9. If you have repeatedly seen foxes at the same location then describe the time period (in Estonian)	10. At what time of day did you see the fox:	11. Did you see the fox:	12. The appearance of the fox was:	13. Provide additional information about the appearance of the fox (optional) (in Estonian)	14. Fox behaviour:	15. Provide additional information about the fox behaviour (optional) (in Estonian):	16. Did the fox notice you:	17. If the fox noticed you then the fox:	18. Was the fox alone:	Additional comments (optional) (in Estonian)	19. Do you keep one or more dogs outside:	20. Is the dog(s) leashed or can it move freely:	21. If you have a dog(s) outside, please describe their age, breed and weight (in Estonian):	22. Have you or a family member observed a fox doing the following to your domestic animal:	23. If the fox has attacked, killed or eaten domestic animals, then it did it do this:	24. Which domestic animal species was/were attacked, killed or eaten by the fox (in Estonian)?	25. Do you leave food outside for domestic animals:	26. Are there any accessible refuse heaps with food waste near your home:
901568	1	1	5	Tartu	ropka	ropka tee 19a	2010	1	2	2009 november-2010 veebruar	3	3	1		1		3	1	1				nende ligikaudne vanus või vanused:tõug või tõud:ligikaudsed kaalud:
922370	1	2	4	Tartu	Veeriku	Tõnissoni tee 2, Õssu küla, Ülenurme vald, kuid Lõunakeskuse juurde ja linnapiiri on sealt mõnisada meetrit	2008	10	2	alates sellest ajast praeguseni	2	3	1	tavaline, veidi tokerdanud	1	käias aias, pigem pelglik, kui häält tegime, põgenes	3	1	1		2	2	labradori retriiver, 1 a, 30 kg	1			1	2
922372	1	2	5	Tartu	Ihaste	Aruheina tee	2009	0	2	2008-2009	2	4	1		2		3	4	1				nende ligikaudne vanus või vanused:tõug või tõud:ligikaudsed kaalud:
922376	1	2	6	Tartu	vana-Ihaste	Metshaldja 10	2010	11	2		2	3	1	rebane oli väga kõhn	1	jalutas rahulikult tänaval	1		1		2	2	nende ligikaudne vanus või vanused:tõug või tõud:ligikaudsed kaalud:suur krants 6 aastat vana	1			2	2
922382	1	2	3	Tallinn	Kesklinn	Liivalaia tänava ja Pärnu maantee ristmikul	2010	11	1		2	4	1	'ehtne' rebane - valge sabatutiga	1	jooksis mööda sõiduteed	1		1				nende ligikaudne vanus või vanused:tõug või tõud:ligikaudsed kaalud:
922384	1	2	5	Tartu	Annelinn	Annelinna Selverist linna poole (endise Annelinna täika taga)	2010	4	2	aprill-august	2	1	1		1	Oli julge, ei kartnud rihmastatud koeraga inimest	3	3	1				nende ligikaudne vanus või vanused:tõug või tõud:ligikaudsed kaalud:	1			1	1
922386	1	2	2	Tartu	Kesklinn	Uue valmiva Ahhaa keskuse kõrval.	2011	1	1		3	1	1		1		3	1	1				nende ligikaudne vanus või vanused:tõug või tõud:ligikaudsed kaalud:
922390	1	2	4	Tartu	Veeriku	raudtee ülesõidukohal läks üle tee	2010	12	1		1	1	1	ilus julge rebane, mitte mingi niru	1	rebene läks üle tee, jalutas edasi, siis nuuskis ringi, tuli natuke tagasi ja seejärel läks aiaaugust (pooleli hoonega ehitusplats) sisse, kahte vaatajat ta ei kartnud	3	4	1				nende ligikaudne vanus või vanused:tõug või tõud:ligikaudsed kaalud:
922392	1	1	4	Tartu	Jaamamõisa	Ida 3a	2010	9	2	2010 september-november	2	3	1		1		1		1				nende ligikaudne vanus või vanused:tõug või tõud:ligikaudsed kaalud:
922394	1	1	4	Tallinn	Mustamäe	J. Sütiste tee 19A	2010	12	1		1	3		rebane oli kõhn, karvkate vilets (polnud kohev saba jms)	1	liikus prügikastide poole	1		1				nende ligikaudne vanus või vanused:tõug või tõud:ligikaudsed kaalud:
922408	1	1	5	Tartu	Karlova, Supilinn, Kesklinn	Oa6, Botaanika aed, Munga 4, Karlova gümnaasium	2009	8	2	August- oktoober	2	4	1		1	Käis toomemäel hakke püüdmas	3	4	1				nende ligikaudne vanus või vanused:tõug või tõud:ligikaudsed kaalud:				1	1
922410	1	2	5	Tartu	kesklinnas	Jakobi 4, Toomemäel	2010	0	1		1	3	1		1		1		2		1		nende ligikaudne vanus või vanused:tõug või tõud:ligikaudsed kaalud:	3	1	u 12 a tagasi murdis kassi	1	1
922416	1	1	3	Tartu	tähtvere	maaülikooli 'torni' kõrval kraavis, liikus maantee poolt bettoni suunas	2010	0	1		1	1	1		1		1		1		1		nende ligikaudne vanus või vanused:tõug või tõud:ligikaudsed kaalud:	1			1	1
922420	1	2	4	Pärnu	rannarajoon	kuursaali juures	2011	1	1		3	1	1		1		3	3	1				nende ligikaudne vanus või vanused:tõug või tõud:ligikaudsed kaalud:
922422	1	1	5	Tartu	Vaksali	Kastani 2	2010	9	2	2010 terve aasata	3	3	1		1	Kõigil kordadel on elukas vantsinud mööda kõnniteed suunaga Toomemäe poole	1		1				nende ligikaudne vanus või vanused:tõug või tõud:ligikaudsed kaalud:
922426	1	2	4	Tartu	Tähe tööstusrajoon	Jalaka 64	2010	1	2	nädalas vähemalt paar korda /2009-2010/	2	3	1		1	jookseb alati kindlat rada	3	4	1	Vastus 10: olen näinnud ka valges ja pimeda ajal, kuid valikuvariante saan panna ainult ühe.Vastus 11 : olen näinud ka mootrosõidukist ja jalgsi olles. Vastus 14: häiris koduloomi	2	2	nende ligikaudne vanus või vanused:3,5 aastanetõug või tõud: Berni Alpi Karjakoerligikaudsed kaalud: 50 kg	1			2	2
922432	1	1	4	Tallinn	Kesklinn	Pirita tee 26f kõrval - Eesti Näituste territooriumil - tuli Lauluväljakult	2010	12	2	dets 2010- jaan 2011	3	3	1	Suur, uhke ja koheva sabaga.	1	Ilmselt pidas jahti	3	1	1		1		nende ligikaudne vanus või vanused:tõug või tõud:ligikaudsed kaalud:	1			1	1
922436	1	2	4	Tartu	ei tea	Tartu Lastehaigla lähedal	2008	10	1		1	3	1		1		1		1				nende ligikaudne vanus või vanused:tõug või tõud:ligikaudsed kaalud:
922438	1	1	3	Tartu	Annelinn	Anne - Sõpruse pst. rist	2010	9	2	2010, septembris nägin 2 korda samas kohas.	3	1	1		1		3	3	1				nende ligikaudne vanus või vanused:tõug või tõud:ligikaudsed kaalud:
922442	1	1	5	Tallinn	Haabersti	Taludevahe 112	2010	0	2	praktiliselt kord kaks kuus aasta jooksul /2009-2010/	3	3	1		1		2		2		1		nende ligikaudne vanus või vanused:tõug või tõud:ligikaudsed kaalud:					2
922446	1	1	4	Elva	Põllu taänava kant	Käo tee 5	2010	12	2	2009-2011 iga päev	2	3	1		3		3	3	2		2	2	nende ligikaudne vanus või vanused:5atõug või tõud:ligikaudsed kaalud:	1			1	1
922448	1	1	3	Tartu	Annelinn	Pikk 100, Anne kanali kallas.	2009	11	1		3	1	1		1		2		1				nende ligikaudne vanus või vanused:tõug või tõud:ligikaudsed kaalud:
922450	1	2	5	Tallinn	Pirita	Jääraku tee 60	2011	1	2	2010 detsember-2011 jaanuar	3	3	1	rebane oli väga ilus, koheda kasukaga	1		1		1	rebane on ka varem sams kohas liikunud ja siis ja ka praegu on kohe kodutud kassid kadunud - teadaolevalt on rebane looduses sanitar.			nende ligikaudne vanus või vanused:tõug või tõud:ligikaudsed kaalud:
922452	1	1	4	Tartu	Karlova	Tähe 105 hoov	2010	12	1		3	3	1	Väga kosunud. Paks saba.	4	Kaevas auto parkimisplatsil suurde lumehange auku, et sealt närilist kätte saada - sai ka. Elumaja akende lähedalolu ei seganud. Rebasest on fotod.	1		1				nende ligikaudne vanus või vanused:tõug või tõud:ligikaudsed kaalud:
922458	1	1	5	Tallinn	Lasnamäe	Valge tn	2010	12	1		2	4	1		1	ületas Lasnamäe kanali sõiduteed	2	4	1		1		nende ligikaudne vanus või vanused:tõug või tõud:ligikaudsed kaalud:	1			1	1
922460	1	2	3	Tallinn	Lasnamäe	Katleris asuv kiriku ehitis	2011	7	2	Jaanuari-detsember, koguaeg öösiti on neid näha	3	1	2	Nägid väga räsitud välja	1	oli julge, ei kartnud inimest, istus keset teed ja lihtsalt vahtis mind	3	4	1				nende ligikaudne vanus või vanused:tõug või tõud:ligikaudsed kaalud:
922462	1	2	4	Tallinn	Nõmme	Rahumäe tee 5	2010	12	1		3	4	1	täiesti heas toitumuses ja krapsakas	1	jooksis üle tänava mis läbib surnuaeda	2		1		3	2	nende ligikaudne vanus või vanused: 2 ja 9 aastattõug või tõud: Tiibeti Mastifidligikaudsed kaalud: 45 ja 60 kg	1			2	1
922466	1	1	4	Maardu	muuga	paluülase tee	2010	8	2	1974-2011	2	1	1	suur ilus rebane	1	sõi linde	3	3	4		2	2	nende ligikaudne vanus või vanused: 5tõug või tõud:ligikaudsed kaalud:	1			1	1
922468	2	1	3	Tartu	Ülejõe	Uus 36	2010	9	1		3	1	1		1	Jooksis Anne 9 (Annike) lasteaia aeda maja juurest.	1		1				nende ligikaudne vanus või vanused:tõug või tõud:ligikaudsed kaalud:
922470	1	2	3	Tartu	Karlova ja Ropka piiril	Tähe 100 hoovis	2010	12	2	oktoober-detsember	3	3	1		1	tavaliselt rebane peatub päris pikalt Tähe 100 maja hoovis, kuuri ja maja vahelisel alal, korra on ka Tähe 105 hoovi tulnud	1		1				nende ligikaudne vanus või vanused:tõug või tõud:ligikaudsed kaalud:
922472	1	2	4	Tartu	Tammelinn	Raudtee ja Kungla tänava ristmikul	2010	0	1		2	1	1		1		1		1				nende ligikaudne vanus või vanused:tõug või tõud:ligikaudsed kaalud:
922474	1	1	3	Tartu	kesklinnas	rebase tn	2010	12	1		3	4	1		1		3	4	1		4	5	nende ligikaudne vanus või vanused:tõug või tõud:ligikaudsed kaalud:	1			3	1
922476	2	2	4	Tallinn	Lasnamäe	Peterburi teel linna sisse sõites	2010	0	2	1996-2010	3	4	1		1	jooksis üle sõidutee	2	4	1				nende ligikaudne vanus või vanused:tõug või tõud:ligikaudsed kaalud:
922480	1	2	4	Viljandi	Paala linnas, Paala järve ääres	veere 26a maja ees, koduaknast	2010	11	2	2010 jaanuar -2010 november	3	3	1	2010 jaanuar oli väiksem rebaane, kuid novembris 2010 oli väga suur ja ilus rebane. Võibolla sama rebane aga kasvanud.	1	Nuuskis mõõda järve äärt ja läks kesklinna poole, seda viimati kell 19 õhtul, kui tänavatel olid veel inimesed	3	3	1	Arven, et see rebane elab Paala järve taga soo peal. Linnas käibki ta otsimas süü. rahvas räägib et keegi ka toidab teda. Nähtud ka turu peal kesklinnas, u 1 km eemal.	1		nende ligikaudne vanus või vanused:tõug või tõud:ligikaudsed kaalud:	1		Nuuskis ja vaatas kassiga tõtt. Poleks me teda ehmatanud, võibolla oleks kassi ka kaasa viinud. Tõeliselt suur rebane oli. Nägime seda 6-8 m kauguselt	1	1
922482	4	2	5	Tartu	Annelinn	AleGog spordihoone parkla	2009	12	2	2009 dets.-2010 jaan.	2	3	1		1		1		1
922484	1	1	4	Tartu	Annelinn	Kalda Tee 22	2010	2	1		3	4	1		1		3	4	1		1		nende ligikaudne vanus või vanused:tõug või tõud:ligikaudsed kaalud:	1			1	1
922486	1	2	5	Põlva	Jaama tänava piirkond	Jaama 8a	2011	1	1		3	3	1	Koheva karvaga.	1	Kõndis kiiresti piki kõnniteed öösel kell pool 12.	1		1	Olen näinud kolmel korral (2-3 aasta jooksul) umbes samas piirkonnas metskitsi. Neist kahel korral tekkis ka liiklusohtlik olukord.			nende ligikaudne vanus või vanused:tõug või tõud:ligikaudsed kaalud:
922490	1	1	4	Tallinn	LAsnamäe	Valge 8	2010	12	1		2	3	1		1		1		1				nende ligikaudne vanus või vanused:tõug või tõud:ligikaudsed kaalud:
922492	1	1	3	Tartu	Kesklinn	Vallikraavi	2010	12	1		3	1	1		1		3		1		1		nende ligikaudne vanus või vanused:tõug või tõud:ligikaudsed kaalud:
922494	1	2	4	Tallinn	Pirita	Kase 68	2010	12	2	2007-2010	1	1	1		1	Istus paigal ja vaatas inmesi....	3	4	1				nende ligikaudne vanus või vanused:tõug või tõud:ligikaudsed kaalud:
922498	1	1	3	Otepää	ei tea	Kalda tänav, kogu tänaval on nähtud	2010	12	2	2010, november-detsember /2010-2011/	4	6	1		11		3	4	1				nende ligikaudne vanus või vanused:tõug või tõud:ligikaudsed kaalud:
922500	1	2	5	Pärnu	Kesklinnas	Riia mnt. 65 hoovis, prügikastide juures. Lähedal asub Tiina Konsum.	2010	12	2	Talvel 2010	3	1	1	2 tk, ilmselt noored.	2	tuhnis prügikasti juurde pandud kilekottides.	2	4	4				nende ligikaudne vanus või vanused:tõug või tõud:ligikaudsed kaalud:					2
922502	1	2	3	Tartu	annelinn	mõisavahe 55	2009	5	2	aastari ringselt	3	3	1		5		2		1				nende ligikaudne vanus või vanused:tõug või tõud:ligikaudsed kaalud:
922504	1	1	3	Paide	Kesklinn	Pärnu tänaval Kultuurikeskuse juures tänaval	2010	7	1		3	1	1		1	Nägin üle tänava minemas vist. Park on kultuurimajast teisel pool teed, sinna vist läks.	2	4	1				nende ligikaudne vanus või vanused:tõug või tõud:ligikaudsed kaalud:
922508	1	2	4	Keila	Keila-Joa, Keila vald	Lossi 10	2010	12	2	25.-27.12.2010	3	1	1		1	Rebane tundis end ilmselgelt rahulolevalt, ringutas keset sõiduteed, autosid ja inimesi ei kartnud. Hoidis inimestega vahet u 10 meetrit. Jälgis ja vaatas. Ilmselt kevadine kutsikas.	3	4	1		1		nende ligikaudne vanus või vanused:tõug või tõud:ligikaudsed kaalud:	1			1	2
922510	1	2	4	Tallinn	Veskimetsas (Haabersti)	Veskimäe tn	2010	8	2	2010 suvi, 2011 algus	2	3	1		1		1		1	Veidi varem elas kuskil meie läheduses jänes, nägime teda korduvalt (või oli neid mitu), 2010 lõpus nähti meie juures metskitse			nende ligikaudne vanus või vanused:tõug või tõud:ligikaudsed kaalud:	1			1
922512	1	1	4	Pärnu	Rääma	Suur-Jõekalda 22	2011	1	1		2	4	1		1		3	1	1		2	4	5	1			2	2
922516	1	2	6	Tartu	Aardla	Voolu tn.	2011	1	2	2010 kevadel,sügisel	3	3	1	rebane oli kõhn	3	ajas kassi jälge	3	3	1		2	5	nende ligikaudne vanus või vanused:tõug või tõud:ligikaudsed kaalud:	1			3	1
922518	1	1	6	Tallinn	lauluväljak	Pirita tee 20 Laferme keskuse hoov	2010	8	2	2009-2010 sügis	1	1	1	ta oli hulkuva kassi maha murdnud ja tassis seda.	3		3	3	1	Meil oli kinnistul mingi probleem hulkuvate kassidega ja tahtsime püüdjaid välja kutsuda.Siis aga kadusid need ära ja me nägime,et rebane oli ühe ära harvendanud.Hoovi töötajad väitsid,et näevad looma sageli ja juba aasta.	1		nende ligikaudne vanus või vanused:tõug või tõud:ligikaudsed kaalud:	4	2	kassid,maal kanad	1	2
922520	1	2	3	Tartu	ei tea	Nooruse 7	2009	10	1		3	1	1		1		2		1				nende ligikaudne vanus või vanused:tõug või tõud:ligikaudsed kaalud:
922522	1	2	5	Tallinn	Nõmme	Rahumäe tee, kalmistu juures jooksis üle autotee	2010	12	1		3	4	1	punane	1	jooksis tükk aega auto ees, siis üle tee	3	1	1		3	2	vanused:6atõug või tõud:dopermannidligikaudsed kaalud:50kg	1			2	1
922528	1	2	4	Pärnu	ülejõe	Vana-Rääma 16a	2011	1	2	2010 jaanuar-veebruar; 2011 jaanuar	3	3	1		1		3	4	1				nende ligikaudne vanus või vanused:tõug või tõud:ligikaudsed kaalud:	1			1	1
922530	1	2	4	Tartu	Annelinn	Kalda tee 6	2008	8	1		3	3	1		1		1		1		1		nende ligikaudne vanus või vanused:tõug või tõud:ligikaudsed kaalud:	1				2
922534	1	2	4	Tallinn	Laagri	Veski 13, Laagri alevik	2011	1	2	2010 suvi - 2011 jaanuar	2	3	1	Oli kõhn! Aga talvel nägi kobedam välja!	6	Sõi siili! Tuli läbi hangede meie maja taga olevast metsast siil hambus meie terassile. Õnneks me siili laipa pärast oma maja ümbert ei leidnud.	3	4	1	Ainuke mure seoses rebase elutsemisega meie krundil on hirm, et ta levitab haiguseid. Ja kuna meie krundil elab ka siilipere, siis on kahju, et ta neid hävitab. Aga nii see loodus juba kord on seatud. :) Kuna panime siilidele kassitoitu murule siis ilmselt võis ka see rebast meie maja lähedale meelitada. Samas käis ta regulaarselt samadel kella-aegadel meie maja ümber juba enne kui siilid hakkasi…			nende ligikaudne vanus või vanused:tõug või tõud:ligikaudsed kaalud:
922536	1	2	2	Tallinn	Nõmmel	sisaski tänaval	2010	12	1		3	4	1	rebane oli päris suur	1	käis tänaval, autot märgates hüppas ühe elumaja hoovi.	3	1	1				nende ligikaudne vanus või vanused:tõug või tõud:ligikaudsed kaalud:
922538	1	1	4	Tartu	ülejõe	Kvissentali tee 19	2010	0	2	iga päev /2008-2010/	2	3	1	2 ilusat suurt rebast	4	Sõbrustas koera ja kassiga	3	4	2		2	2	nende ligikaudne vanus või vanused:2tõug või tõud:labradorligikaudsed kaalud:55	1			3	1
922540	1	1	5	Tartu	Karlova	Teguri tn.	2010	12	2	okt-dets	3	4	1		1		3	2	1				nende ligikaudne vanus või vanused:tõug või tõud:ligikaudsed kaalud:
922542	1	2	6	Tallinn	Kesklinn	Leete tn	2010	10	2	sept - nov	1	1	1		4		3	1	1		1		nende ligikaudne vanus või vanused:tõug või tõud:ligikaudsed kaalud:	1				1
922548	1	2	5	Tallinn	Nõmme, Laagri	Kaskede pst.	2010	2	2	2010, jaan.-veebr.	3	1	1		1	1 korra kuulsin toast rebase klähvimist	3	1	1	Olen näinud rebase poolt kaevatud urgu 2009. a. Tallinnas Harku metsas. 2009-2010 talvekuudel olen näinud Nõmmel Laagri linnaosas ka metskitsi lasteaia territooriumil ja tänavatel kõndimas. Sügava lume ja toidupuuduse tõttu eelistasid nad ilmselt lahtiaetud teid ja inimasulat. Metsale lähemal elavad inimesed on neile ka toitu välja pannud	2	2	saksa lambakoer, 7-8 a., ca 40 kg	1			1	1
922550	1	1	3	Pärnu	rannarajoon	lootsi 2a	2010	1	2	2009jaanuar-2010detsember	2	1	1		1	olen harilikult näinud rebast ringi jalutamas Oärnu mudaravila ümbrusesse jääval mererannal ja luidetel.	3	1	1		2	2	nende ligikaudne vanus või vanused:1,5atõug või tõud:alaska malamuutligikaudsed kaalud:45kg	1			3	2
922552	1	2	4	Tartu	kesklinnas	Kalevi 9	2010	3	1		2	1	2	rebane oli kõhn	1	kartlik	3	1	1				nende ligikaudne vanus või vanused:tõug või tõud:ligikaudsed kaalud:
922554	1	1	5	Tartu	ei tea	Kooli, Näituse ja A. Haava tn vahelisel tühermaal	2010	1	1		2	4	1		1	Ajas taga üht hulkuvat kassi; auto eest põgenes pikkade hüpetega lumisel tühermaal.	3	1	1				nende ligikaudne vanus või vanused:tõug või tõud:ligikaudsed kaalud:
922558	2	2	4	Tartu	Annelinn	Mõisavahe	2010	11	1		3	4	1		1		2		1
922560	1	2	3	Tartu	Ülejõe	Uuel tänaval	2010	11	2	2010, november - detsember	3	4	1		1	Rebane suundus Uuel tn-l asuva lastaaia hoovi	2		1				nende ligikaudne vanus või vanused:tõug või tõud:ligikaudsed kaalud:
922562	1	2	4	Tartu	Tähtvere	Tammsaare tänav (Tähtvere lasteaia ja Hiie tn vahelisel alal)	2010	12	2	nov-dets 2010	3	4	1	heas toitumuses ja ilusa koheva sabaga	1	kõndis majade ümber ringi; ei kartnud kaugemal viibivaid inimesi ega olmemüra	1		1				nende ligikaudne vanus või vanused:tõug või tõud:ligikaudsed kaalud:
922564	1	1	3	Tallinn	Viimsi	Suur-Sepa tee 6	2011	1	2	2010 detsember - 2011 jaanuar	3	1	1		1		3	3	1	Jänes suvi-sügis samal aadressil palju kordi			nende ligikaudne vanus või vanused:tõug või tõud:ligikaudsed kaalud:
922566	1	1	3	Pärnu	Kesklinn	Vana Pärnu õlletehase taga jõe ääres Vingi ja 3.Jõe tänava vahel	2010	11	2	November-Detsember	2	1	1		1	Jões oli veelinde,keda ehk üritas püüda	3	3	1				nende ligikaudne vanus või vanused:tõug või tõud:ligikaudsed kaalud:
922570	1	2	3	Tartu	kesklinn	Väike-Turu 5 (Tigutorni kõrval)	2011	1	1		3	4	1		1	Jooksis üle sõidutee Emajõe poole	3	4	1				nende ligikaudne vanus või vanused:tõug või tõud:ligikaudsed kaalud:
922572	1	2	3	Tallinn	Hiiu	Hiiu grill	2011	0	2	pidev külaline hiiu grilli juures alates 2004 /2004-2011/	2	1	1		7		3	4	1	Palun kontrollige üle oma ankeedi seadistused, kui kirjas väidate et võib kasutada mitut valikut siis miks ankeet seda tehniliselt ei luba?!? Selline vale koha otsimine ja parandamine võib teile mitmed ankeedid maksta, sest inimesed ei viitsi nii kaua jurada ja viga otsida.			nende ligikaudne vanus või vanused:tõug või tõud:ligikaudsed kaalud:
922574	1	1	4	Tartu	Kesklinn	Riia ja Pepleri tänava ristmik	2010	10	1		3	1	1		1	Nuuskis kino Ekraan ees (üle Riia tänava) olevate reklaamtulpade juures. Hiljem nägin teda vilksamas Võru tänava majade vahele (Ise ületasin samal ajal Tartu poe ees Riia tänavat)	2		1				nende ligikaudne vanus või vanused:tõug või tõud:ligikaudsed kaalud:
922578	1	2	4	Tallinn	Pirita, Lepiku	Lepiku tee 22E	2011	1	2	Alates 2005	1	3	1	Ilus	1	Käib aias, jookseb metsa all, jookseb teel. Ei häiri kedagi, ilus vaadata. Kohtume korduvalt, sest Kloostrimetsas elab päris palju rebaseid. Suviti on alati ka kutsikaid näha.	2	4	1	Mulle rebased meeldivad. Kohtun nendega pidevalt ja midagi halba nad ei tee.	1		nende ligikaudne vanus või vanused:tõug või tõud:ligikaudsed kaalud:	1				1
922580	1	1	5	Tallinn	Mustamäe	Mustamäe tee 46	2011	1	1		3	4	1		1		2		1				nende ligikaudne vanus või vanused:tõug või tõud:ligikaudsed kaalud:
922582	1	1	4	Narva-Jõesuu	ei tea	Aia tn lõik Supeluse tn ja A. Hahni tn vahel	2010	12	1		3	1	1		1		3	1	1				nende ligikaudne vanus või vanused:tõug või tõud:ligikaudsed kaalud:
922584	1	1	4	Tartu	Karlova	Nõva 4 maja ees	2010	11	1		2	4	1	Pigem nooremapoolne	1		3	3	1				nende ligikaudne vanus või vanused:tõug või tõud:ligikaudsed kaalud:
922586	4	1	4	Loksa	Loksa uue tänava kant,nõmme ja Loksa laevatehase territoorium.	Loksa auue tänava maja14 juures.	2010	11	2	sügisest kevadeni	1	1	2	Oli päris rääbakas ja haige välimusega	5	Magas 3 korruselise maja ülemisel korrusel.	3	4	1
922588	1	2	3	Tartu	Veeriku	Ilmatsalu 24a, Meelespea lasteaed	2010	11	1		1	1	1	Priske isend	1	Liikumiskiiruse järgi põgenes kellegi/millegi eest.	1		1				nende ligikaudne vanus või vanused:tõug või tõud:ligikaudsed kaalud:
922590	1	1	3	Tartu	Ülejõe	Roosi ja Jaama tn rist. Laulupeo muusemi juures	2010	5	1		2	4	2		1		3	4	1				nende ligikaudne vanus või vanused:tõug või tõud:ligikaudsed kaalud:
922592	1	2	5	Tartu	Veeriku	Veeriku Selver	2010	12	1		2	1	1	kõndis kõnniteel	1		3	3	1				nende ligikaudne vanus või vanused:tõug või tõud:ligikaudsed kaalud:
922594	1	2	3	Tallinn	Pirita	Pirita Selver	2010	11	1		3	4	1		1	Jooksis üle Pirita tee	2		1				nende ligikaudne vanus või vanused:tõug või tõud:ligikaudsed kaalud:
922596	1	1	5	Tallinn	ahtri tn	norde centrum	2010	9	1		3	1	1		1		3	4	1		1		nende ligikaudne vanus või vanused:tõug või tõud:ligikaudsed kaalud:	1				2
922600	1	1	5	Tallinn	Lasnamäe, Pirita	Laagna gümnaasium,Pirita selver	2010	10	2	sept-nov 2010, Pirita selveri siisepääsu eest kõndis väga ilus ja suur rebane, üks lonkav rebasekutsikas jooksis sõiduteel laagna Gümnaasium juures, samas nägin ka mingi hetka täiskasvanud korralikku rebast	1	4	1	rebasekutsikas lonkas	1	Pirita selveri rebane jättis koduse koera mulje, inimesi ei kartnud, jooksis niisama mulle vastu, väga ilus ja suur oli.	2		1		1		nende ligikaudne vanus või vanused:tõug või tõud:ligikaudsed kaalud:					1
922602	2	2	3	Tallinn	Pirita	Arnika tee 73	2010	11	1		3	4	1		1	Jooksis üle Pirita tee	2		1
922604	1	2	4	Tartu	veeriku	lõunakeskus ja veeriku selver	2010	10	2		3	4	1		1		3	1	1		1		nende ligikaudne vanus või vanused:tõug või tõud:ligikaudsed kaalud:					2
922606	1	1	3	Tallinn	Nõmme	Põllu 70	2011	1	1		3	4	1		1		3	1	1				nende ligikaudne vanus või vanused:tõug või tõud:ligikaudsed kaalud:
922616	2	1	5	Tartu	Tähtvere	Hurda tn 32. ja 36. vahel kõnniteel	2010	10	1		3	4	1		1	öösel kell 03 paiku jalutas kõnniteel	3	2	1		2	2	nende ligikaudne vanus 2a. või vanused:tõug või tõud: krantsligikaudsed kaalud: 18 kg	1			3	1
922618	1	2	4	Tartu	Karlova	ületamas tänavat Hansa hotelli vastas suunaga jõe poole	2010	0	1		3	1	1		1		2		1				nende ligikaudne vanus või vanused:tõug või tõud:ligikaudsed kaalud:
922620	1	2	3	Tartu	Supilinn	Kroonuaia ja Oa rist	2010	0	2	2009-2010	2	4	1		1		3	2	1		2	5	nende ligikaudne vanus või vanused:6 aastattõug või tõud:krantsligikaudsed kaalud:15	1			1	1
922624	1	1	6	Tallinn	Pirita	Bornhöhe tee, lasteaed	2008	0	2	2008- 2011	3	1	1		1	kass ajas rebast taga	2		1		1		nende ligikaudne vanus või vanused:tõug või tõud:ligikaudsed kaalud:	1			2	2
922630	1	1	4	Pärnu	RANNA rajoon	Villa 3	2010	12	2	2010 detsember-2011 jaanuar	1	1	1	nagu loodus pildilt pärit	1	üritas püüda hiiri	1		1	Rebane on raipe sööja millest tulenevad haigused ja mustus ning lõhn	3	2	nende ligikaudne vanus või vanused:4,8 aastane ja 5kuune tõug või tõud:berhandiin ja taksligikaudsed kaalud:85kg ja 10kg	1			3	2
922634	1	2	6	Tartu	Ropka	Jalaka tn.garaa˛id, Metec	2010	12	1		3	1	1		1	läks üle Jalaka tänava	3	3	1				nende ligikaudne vanus või vanused:tõug või tõud:ligikaudsed kaalud:
922636	1	2	3	Tartu	Annelinn	Kalda tee 1, Eedeni kaubakeskuse juures ringteel	2010	11	1		3	4	1		1		3	4	1				nende ligikaudne vanus või vanused:tõug või tõud:ligikaudsed kaalud:
922638	1	2	3	Viljandi	ei tea	Uku tąnaval. Linna ąąre poolsemas küljes eramajade rajoonis , kui linna poolt tulla siis enne kaubanduskeskusi.	2010	12	1		3	4			1	Kõndis kõnniteel ja kui auto vąhendas kiirust ląks avatud vąravatega aeda.	3	3	1				nende ligikaudne vanus või vanused:tõug või tõud:ligikaudsed kaalud:
922640	1	1	4	Tartu	Ropka	Ropka 8	2010	12	1		3	3	1		1		1		1		1		nende ligikaudne vanus või vanused:tõug või tõud:ligikaudsed kaalud:	1			1	2
922642	1	1	4	Tallinn	Lasnamägi	Peterburi tee 63	2010	12	1		1	4	2		1		3	3	1		1		nende ligikaudne vanus või vanused:tõug või tõud:ligikaudsed kaalud:
922644	2	2	4	Tartu	ei tea	Sõpruse silla all, kanali ja Emajõe vahelisel alal	2010	0	2	2009-2010	3	1	1		1		2		1				nende ligikaudne vanus või vanused:tõug või tõud:ligikaudsed kaalud:
922648	1	2	3	Võru	Nöörimaa	Räpina mnt 22(loomade varjupaiga naabruses)	2010	9	2	2010	2	4	1		1		3	3	1				nende ligikaudne vanus või vanused:tõug või tõud:ligikaudsed kaalud:
922654	2	1	6	Tallinn	Pirita	Pirita tee ja Saare tee ristmik	2010	12	2	2008-2010	3	4	1		1		2		1		1		nende ligikaudne vanus või vanused:tõug või tõud:ligikaudsed kaalud:	1			2	2
922656	1	1	3	Tartu	Ihaste	Pallase pst 121a	2010	12	2	2010 nov- 2011jaanuar	3	1	1	kohev	1	märgistas piirkonda	3	1	1		2	2	nende ligikaudne vanus või vanused:4tõug või tõud:ligikaudsed kaalud:	1			1	1
922658	1	1	6	Tallinn	Nõmme	Lehiste pst.4	2010	12	2	2009-2010	3	3	1		1	hüppas üle aedade	1		1				nende ligikaudne vanus või vanused:tõug või tõud:ligikaudsed kaalud:
922660	1	2	3	Tartu	Ülejõe	Pikk 90	2010	8	1		2	3	1	terve ja kohev rebane	1	hiilis hekiserva mööda ja kadus teise maja taha	1		1				nende ligikaudne vanus või vanused:tõug või tõud:ligikaudsed kaalud:
922662	1	2	4	Tartu	Kvissentali	Lootsi 1	2010	8	2	2010, juuli-august	2	4	1		1	lonkis mööda kõnniteed	2	4	1	Olen kohanud oma kodu lähedal talvel ka kitsi ja jäneseid, tõsi elan ka linna servas			nende ligikaudne vanus või vanused:tõug või tõud:ligikaudsed kaalud:
922664	1	1	3	Tartu	Ülejõe	Narva mnt 27	2008	6	1		1	1	1		1		3	3	1				nende ligikaudne vanus või vanused:tõug või tõud:ligikaudsed kaalud:
922666	1	1	3	Pärnu	Mai linnaosa	Mai 27 ees	2011	1	2	2010 nov/dets - 2011 jan	3	3	1		1	kõndis/jooksis mööda teed	1		1	näinud stabiilselt maja ees ja maja taga. Maja taga kas üksik või koos teisega mööda kõnniteed jooksmas, maja ees garaazide juures mitmekesi			nende ligikaudne vanus või vanused:tõug või tõud:ligikaudsed kaalud:
922668	1	2	2	Tartu	Kesklinn	Pirogovi plats	2010	9	1		3	1	1	rebane oli kõhn ja väga pika sabaga	1	oli väga hirmunud, sest purjus noorukid ajasid teda taga	1		1	metsloom on metsloom ja koduloom koduloom	1			1			1	3
922670	1	2	6	Tartu	kesklinn	Riia tänavat ületas rebane, tulles kohtumaja suunalt ja läks Vanemuise haljasalale	2010	2	1		3	4	1		1		2		1	Tegu pole küll linnarebasega, kuid minu koduaias (Kambja vald) käib rebane kontrollimas tihaste pekitükke. Olen oma silmaga näinud rebast põõsa all pekitüki suunas hüplemas:)	2	2	nende ligikaudne vanus või vanused:tõug või tõud: 6aastane saksa lambakoerligikaudsed kaalud:	1			2	1
922672	1	2	4	Tallinn	Lasnamäe, Paevälja ja Loopealse vahelises piirkonnas	Meeliku 22	2010	12	2	2003	2	4	1		1	Lihtsalt jooksis teisel pool teed rohu sees	2		1	Sealsamas Lasnamäel olen näinud ka jäneseid. Enne kui Loopealsele majad ehitati oli jäneseid ja rebaseid rohkem.	1		nende ligikaudne vanus või vanused:tõug või tõud:ligikaudsed kaalud:	1			1	2
922674	1	1	5	Pärnu	kesklinna piirkond, Pärnu jõe ääres	4.Jõe 1	2010	12	2	2009-2010	2	3	2	väga kõhn, vigase silmaga	6		3	4	1		2	2	doberman25 kg	4			1	2
922676	1	2	5	Tartu	rimi juures anne silla	Tartu Annelinn	2010	12	1		2	4	1		1		3	4	1				nende ligikaudne vanus või vanused:tõug või tõud:ligikaudsed kaalud:
922680	1	2	3	Tartu	Ropka	Rahu 15	2009	0	2		2	1	1	tundus noor	1		2		1				nende ligikaudne vanus või vanused:tõug või tõud:ligikaudsed kaalud:
922682	1	2	5	Pärnu	Raeküla	Kalevi pst algus	2010	12	1		3	4	1		1		3	4	1		1	2	nende ligikaudne vanus või vanused:tõug või tõud:ligikaudsed kaalud:	1			1	1
922684	1	1	3	Tartu	Uus-Ihaste	Lammi teel	2010	12	2	märts-detsember	2	1	2	Suhteliselt hõreda karvkattega saba oli.	1	-	3	4	1	-			nende ligikaudne vanus või vanused:tõug või tõud:ligikaudsed kaalud:
922692	1	2	4	Tartu	Karlova	Kalevi tn, Loomemajanduskeskuse õuel	2010	10	1		3	1	1		1	Rebane jooksis teiselt poolt teed Loomemajanduskeskuse õuele, jäi seal seisma ehitusobjekti suure sildi kandekonstruktsiooni postide vahele ja meid (2 mööduvat inimest) sealt vaatama. Kui meie jäime seisma, sobivas kohas, kust teda hästi näha oli, et teda vaadata, siis ta jooksis otsekohe kaugemale ära, kadus maja nurga taha.	3	1	1	Siili olen näinud korduvalt, nt Tähe tn-l suure maja ääres asfaldil, oma (korter)maja koridoris Karlovas. Kobrast nägin mitu aastat tagasi kella 7.30 paiku hommikul Narva mnt pargi kohal jões rahulikult pajuoksi nosimas.			nende ligikaudne vanus või vanused:tõug või tõud:ligikaudsed kaalud:
922694	1	1	3	Tartu	eerka	eerika, lõunakeskuse taga 5.kordne maja, viljandi ringtee. Kaks rebast.	2010	8	2	2009 suvi ja 2010 suvi-sügis	1	2	1	suvel oli tavalisem, natuke räbalam, kui metsa omad, sügisel külma ajal kohev ilus.	1	liikus niisama ringi ja teinekord haukusid omavahel. üks oli eemal võsas teine tee ääres heina sees. vahemaa 100-125m	3	4	1	8aastat tagasi nägin kitsi veerikul visa halli juures			nende ligikaudne vanus või vanused:tõug või tõud:ligikaudsed kaalud:
922696	1	1	3	Tartu	Annelinn	Luha 2	2010	12	1		3	3	1		1	Tundus et luurab sööki ja otsis piirdeaiast läbipääsu	3	3	1		1		nende ligikaudne vanus või vanused:tõug või tõud:ligikaudsed kaalud:				1	2
922698	1	1	4	Tallinn	Pirita-Kose	narva mnt 141a	2010	12	2	2008, märts-2010, detsember	1	1	1	2010 oli yhel noorloomal tagumine vasak jalg vigastatud ja ta lonkas	1		3	3	1	siin läheduses elab vist ka üks kährik. samuti on siin siilid.	1		nende ligikaudne vanus või vanused:tõug või tõud:ligikaudsed kaalud:	1			1	1
922704	1	1	6	Jõgeva	SA Jõgeva Sport ees, parklas	Aia 40	2011	1	1		2	4	2	Saba oli psiut räsitud	1	Jalutas autode vahelparklas, oli üsna julge	3	4	1		1		nende ligikaudne vanus või vanused:tõug või tõud:ligikaudsed kaalud:	1			1	1
922708	1	1	4	Tartu	Raadi	Raadi lennujaam-Puiestee tn-Kasarmu tn	2011	1	2	aastaringselt /2006-2011	3	1	1		1	Tartu Puiestee tn sõjaväe territoorium. Rebased lihtsalt elavad seal.	3	3	4				nende ligikaudne vanus või vanused:tõug või tõud:ligikaudsed kaalud:
922710	1	2	4	Tartu	Aruküla tee	tehas Salvest	2010	12	1		3	4	1		1		2		1		2	2	lõuna-vene lambakoer 5a.	1			3	1
922712	1	1	4	Pärnu	ülejõe	ehitajate tee Lina tänava rist	2010	12	2	2007-2010	1	3	1		1		1		1				nende ligikaudne vanus või vanused:tõug või tõud:ligikaudsed kaalud:
922714	1	1	3	Pärnu	Raeküla	Tarva 26	2010	10	1		2	1	1		2	lõhkus maja ette pandud prügikotte ja sõi nendest toidujäätmeid	3		1	Rebane oli vihane ja tegi ähvardavat häält, kui üritasin teda minema ajada. Olen näinud ka metskitse Pärnus Mai rajooni ja Raeküla vahel, novembris 2010.			nende ligikaudne vanus või vanused:tõug või tõud:ligikaudsed kaalud:
922716	1	1	5	Tartu	Variku	Roopa ja Kopli tn nurgal	2011	1	2	oktoober 2010-jaanuar 2011	2	1	1		1		3	1	1				nende ligikaudne vanus või vanused:tõug või tõud:ligikaudsed kaalud:
922718	1	2	6	Tartu	Veeriku	Veeriku Selver Näiruse tn	2010	10	1		3	4	1		1	tahtis ületada tänavat	3	1	1				nende ligikaudne vanus või vanused:tõug või tõud:ligikaudsed kaalud:					1
922720	1	1	3	Tallinn	Haabersti	Jõeküla tee 14	2010	12	1		2	3	1	väga ilus koheva karvaga rebane	1		2		1				nende ligikaudne vanus või vanused:tõug või tõud:ligikaudsed kaalud:
922722	1	1	3	Tartu	Karlova	Tähe 74	2011	1	1		3	4	1	Nooremapoolne või kõhna, aga puhas	1		1	3	1				nende ligikaudne vanus või vanused:tõug või tõud:ligikaudsed kaalud:
922724	1	1	4	Tallinn	Haabersti, kakumäe	Soolahe 44	2011	1	2	iga paari päeva tagant jalutab läbi	1	3	1		1		1		1		1		nende ligikaudne vanus või vanused:tõug või tõud:ligikaudsed kaalud:	1			1	2
922726	1	1	4	Tallinn	tallinna vanalinnas	pikk-jalg, vallipealne	2010	12	2	2010 nov, dets - 2011 jaanuar	3	3	1		1	kulges niisama, otsis ehk süüa;	1		1				nende ligikaudne vanus või vanused:tõug või tõud:ligikaudsed kaalud:
922728	2	1	3	Tartu	ropka	teguri 28a	2010	12	2	2010 5-20dets	2	4	1	ilus kohev	1	jooksis auto eest ära	3	1	1				nende ligikaudne vanus või vanused:tõug või tõud:ligikaudsed kaalud:
922730	1	2	5	Tartu	Eerika	Lepiku tee ( FEB kaupluse taga asuv elamurajoon	2010	6	2	2010, aprill- september	2	3	1		1		3	4	1		1		nende ligikaudne vanus või vanused:tõug või tõud:ligikaudsed kaalud:	1			1	2
922732	1	2	6	Haapsalu	ei tea	lihula maantee, neste tankla lähedal	2010	11	2	nov- dets 2010	1	4	1		1		3	3	1		1		nende ligikaudne vanus või vanused:tõug või tõud:ligikaudsed kaalud:
922734	1	2	3	Tallinn	kesklinn, kalamaja	Tuvi 16 ja Soo 46	2010	12	2	2000-2010 j-d	2	1	2	Rebasel oli hambus pudel õlut	1		3	5	4		1		nende ligikaudne vanus või vanused:tõug või tõud:ligikaudsed kaalud:			kormoran	2	2
922736	1	1	4	Tallinn	Nõmme/Mustamäe	Tervise tn/ Retke tee	2011	1	1		2	4	1	tundus olevat noorloom	1	Ületas Tervise tänavat. Suunaga Rahumäe kalmistu poole.	2		1	Vana-Pääsküla Laagri kandis on nad lähedalasuva raba tõttu tihedad külalised. Pärnu mnt 453- st Pärnu poole (linnast välja) on neid ikka alatasa märgata just raba poolses küljes tänavatel jalutamas. Korra nädalas mõni rinuvader ikka näole annab. Talvel ei ole märganud, küll aga suvel ja sügisel. Seda saab suht normaalseks pidada aga, et rebane kooserdab keset mustamäge, nagu see isend kellest täp…	1		nende ligikaudne vanus või vanused:tõug või tõud:ligikaudsed kaalud:	1			2	1
922738	1	2	4	Tartu	Eerika	Lepiku tee, Õssu küla, Ülenurme vald, Viljandi mnt. algus	2010	12	2	aprill- august	1	3	1	Nägi välja üsna rääbakas - kõhn, sorgus saba.	1	Üsna julged, inimesed verandal ei häirinud teda tuhnimas 20 m eemal lõkkeasemes, jne.	3	4	1		1		nende ligikaudne vanus või vanused:tõug või tõud:ligikaudsed kaalud:	1			2	2
922740	2	2	6	Tartu	Ringtee Lõunakeskus	Ringtee Tartus	2010	4	1		1	4	1		1	ületas sõiduteed	2		1				nende ligikaudne vanus või vanused:tõug või tõud:ligikaudsed kaalud:
922742	1	1	3	Tartu	ei tea	Tähe 105	2010	12	2	2010 oktoober-detsember	3	3	1		1		1		1				nende ligikaudne vanus või vanused:tõug või tõud:ligikaudsed kaalud:
922744	1	1	3	Tallinn	Kesklinn	Tuvi tn	2010	1	2		3	3	2	Morgani rumm oli hambus.	1		2	4	4	memo.alkohol.ee			nende ligikaudne vanus või vanused:tõug või tõud:ligikaudsed kaalud:
922748	1	2	6	Tallinn	haabersti	SILGU 16	2010	10	1		2	3	1	pealtnäha normaalne	6	väga julge, mina teda ei häirinud	3	4	1		1		nende ligikaudne vanus või vanused:tõug või tõud:ligikaudsed kaalud:
922752	1	2	5	Tallinn	kesklinn	Tallinna sadama Rimi vahelt läks ülekäigurajalt üle tee.	2010	11	1		3	4	1	ilus rebane oli	1	Tahtis üle tee minna, kuna autosid oli palju ei saanud ta kuidagi üle Seisime autoga ummikus ja jälgisime teda. Lõpuks läks ülekäigurajale ja astus ülbelt üle tee.	2		1	Rebast ole näinud veer Järvevana teed ületamas raudtee poolses otsas hommikul vara.	1		nende ligikaudne vanus või vanused:tõug või tõud:ligikaudsed kaalud:	1			1	1
922754	1	1	2	Tartu	Kesklinn	Pirogovi plats	2010	11	1	-	3	1	1		1	kui ma ei eksi, siis limpsis Pirogovi platsil olevaid taarapudeleid. Alkohoolik ?	1	4	1				nende ligikaudne vanus või vanused:tõug või tõud:ligikaudsed kaalud:
922758	1	1	4	Tallinn	Nõmme	Vabaduse pst. algus Pärnu poolt.	2010	12	1		2	4	1		1	ületas teed	2	4	1		2	2	nende ligikaudne vanus või vanused:3tõug või tõud: Kaukaasia lambakoerligikaudsed kaalud:60-70kg	1			3	1
922766	1	1	3	Tartu	Tähtvere ??	Vaksali ja Näituse tänava ristmik, jooksis üle tee raudtee suunas.	2010	11	1		3	4	1		1	Liikus lihtsalt ületee raudtee suunas	3	4	1				nende ligikaudne vanus või vanused:tõug või tõud:ligikaudsed kaalud:
922768	1	2	6	Tallinn	Kesklinn	Kadrioru park	2010	8	2	2005-2010 kõikidel kuudel	2	1	1		1		3	3	1		2	2	nende ligikaudne vanus või vanused:3 aastane krantstõug või tõud:ligikaudsed kaalud:	1			1	3
922770	1	2	5	Haapsalu	Metsa tänaval	Teele kohviku ees	2009	8	1		3	1	1		1	sörkis rahulikult mööda kõnniteed, kõrvale ei vaadanud (ise olin üle tänava kõnniteel ja vestlesin kaaslasega täiesti normaalse häälega)	2	4	1		2	2	nende ligikaudne vanus või vanused:tõug või tõud:ligikaudsed kaalud: 7 a hundikoera suurune segavereline koer	1		kahtlustan, et mõned kassipojad on küll rebase kõhtu läinud	2	2
922772	1	2	3	Tartu	Veeriku	Viljandi mnt - Lunini tn ristmiku läheduses	2010	11	1		3	4	1		1		3	4	1		1		nende ligikaudne vanus või vanused:tõug või tõud:ligikaudsed kaalud:	1		käinud munavargil mõned korrad, tapnud kanu 3-5 korral	1	3
922780	1	2	4	Tallinn	nõmme	ääre tn	2010	12	2	2000-2010	1	1	1		1		3	3	1				nende ligikaudne vanus või vanused:tõug või tõud:ligikaudsed kaalud:	1			1	3
922784	1	2	3	Tartu	veeriku	Näituse 36	2010	7	2	2010 juuli-september	1	1	1	rebane oli ilusa koheva kasukaga, tundus normaalkaalus	1	ületas teed, vaatas inimesi, läks aeda sisse	3	3	1	tundub, et minu nähtud rebane elas/elab Tartus Veeriku Selveri taga oleval võsastunud tühermaal mahajäetud kaarhallide juures	2	2	nende ligikaudne vanus või vanused: 4aastattõug või tõud: saksa lambakoerligikaudsed kaalud: 40kg	1			1	1
922786	1	1	5	Tallinn	Lasnamäe	Peterburi tee Nissani keskus	2010	7	2	2007-2010 suvel	2	4	1	rebane nägi väga hea välja	1	jooksis üle neljarealise tee,alati ühest kohast	3	1	1		1		nende ligikaudne vanus või vanused:tõug või tõud:ligikaudsed kaalud:
922788	1	2	6	Pärnu	Kesklinnas	Pikk tn 20	2010	8	1		3	1	1		1	Läks Vanapargist üle Pika tänava jõe suunas	3	4	1				nende ligikaudne vanus või vanused:tõug või tõud:ligikaudsed kaalud:
922790	1	1	3	Tartu	Supilinn	Piiri tänav	2010	11	2	September-november	3	1	1		1		3	1	1		1		nende ligikaudne vanus või vanused:tõug või tõud:ligikaudsed kaalud:	2	1	Kass	1	2
922792	1	1	3	Tartu	Karlova	Side 6	2010	3	1		3	1	1		1		2		1				nende ligikaudne vanus või vanused:tõug või tõud:ligikaudsed kaalud:
922798	1	2	3	Tallinn	Lasnamäe	Lasnamäe kanalis	2010	12	1		3	4	1		1	jooksis üle tee	2		1				nende ligikaudne vanus või vanused:tõug või tõud:ligikaudsed kaalud:
922800	1	2	6	Tartu	FI	SELVERI PARKLA	2010	0	1		3	3	1	SUUR, ILUS ISENDTänavavalgustus tegi nähtavaks	1	Teised ja ise ka olen rebast näinud u. 200 m eemal tühermaal.	1		1	Normaalselt käituv loom on huvitav, aga liialt julge ja isegi agressivne rebane looduses tekitab hirmu.	1		nende ligikaudne vanus või vanused:tõug või tõud:ligikaudsed kaalud:
922802	1	2	3	Tartu	ülejõe	Narva mnt 89	2010	9	1		2	4	1		1		2		1				nende ligikaudne vanus või vanused:tõug või tõud:ligikaudsed kaalud:
922808	1	2	4	Tallinn	Haabneeme	Mereranna tee	2010	12	2	2010, detsember	3	1	1		1	rahulikult käitus	3	3	1	sugulane on ninud rebast ja urgu Pirita serlveri ees olevas pargis	1		nende ligikaudne vanus või vanused:tõug või tõud:ligikaudsed kaalud:	1			1	1
922812	1	1	3	Tallinn	Lasnamäe	Katleri 2a	2010	12	2	oktoober-märts	3	3	1	suhteliselt priske ja väga ilusa karvaga	1		1	3	1				nende ligikaudne vanus või vanused:tõug või tõud:ligikaudsed kaalud:
922814	1	1	4	Tallinn	Pirita	Lodjapuu tee 123 taga raudtee ääres	2009	2	2	2009-2011	1	1	1		1	Imelikul kombel kompostis ei käi ja lähikonna kasse ei ole murdnud. Aga liigub pea iga päev mööda raudtee äärt.	3	3	1	Jänes, metskits Stroomi ranna kandis, jänesed Tallinnas Meriväljal. Põtru samuti Tallinnas aegajalt aga neid on alati linna eksinud.			nende ligikaudne vanus või vanused:tõug või tõud:ligikaudsed kaalud:
922816	1	1	4	Tartu	FI	Riia 185a	2010	7	2	kogu suvi	2	4	1		1		1	4	1		1		nende ligikaudne vanus või vanused:tõug või tõud:ligikaudsed kaalud:	1			2	2
922818	1	2	3	Tallinn	lasnamae	katleri/meeliku	2011	1	2	detsemer-veebruar 2009-2011 /2008-2011/	1	4	1		1		2		1				nende ligikaudne vanus või vanused:tõug või tõud:ligikaudsed kaalud:
922820	1	1	5	Tartu	Annelinn	Anne 28	2008	5	1		3	1	1	rebasepoeg	1		2		1				nende ligikaudne vanus või vanused:tõug või tõud:ligikaudsed kaalud:
922822	1	2	3	Tartu	ei tea	Lõunakeskuse lähistel	2010	9	2	september-november	2	4		Rebane oli kõhnemapoolne, mitte väga ilusa karvaga	1	Häälitses teisele rebasele	3	4	2		2	1	Saksa lambakoer, 4 kuud	2	1	Rebane tuli aeda koera territooriumile ja koer tappis rebase	1	2
922824	1	1	4	Tartu	Vaksali ja Kesklinna piir	Pauluse kirik	2010	10	1		3	4	1		1	Rebane ületas Riia maanteed kella 1 paiku öösel	3	4	1				nende ligikaudne vanus või vanused:tõug või tõud:ligikaudsed kaalud:
922826	1	2	3	Tartu	Turu tn. üle tee jooksmas	Linnapoolt tulles, sissesõidutee mis asub enne vangla bussipeatust paremal pool.	2010	12	1	ei ole	3	4	1	jah rebane oli kõhn ja koleda välimusega, karva nii lähedalt ei näinud.	1	Kiirustas üle tee, kuid keeras otsa ümber ja jooksis tagasi.	3	5	1				nende ligikaudne vanus või vanused:tõug või tõud:ligikaudsed kaalud:
922828	1	1	3	Tartu	veeriku	nahakliiniku ümbrus	2010	11	1		2	1	1		1	jäi seisma ja ootas kuni ma temast mööda jooksin. Tulime vastakuti ning kõige lähemal hetkel oli vahemaa umbes 0.5m. Rebane mind ei kartnud.	3	4	1		1		nende ligikaudne vanus või vanused:tõug või tõud:ligikaudsed kaalud:	1			2	1
922830	1	2	4	Pärnu	Raeküla	raeküla rand	2010	8	2	juuli lõpp august	1	1	1	Ilus, nunnu	1	Julge, sõi piknikul pakutavat, lõpuks nihverdas kõik söögi ära mis veidi ripakile jäi	3	4	1				nende ligikaudne vanus või vanused:tõug või tõud:ligikaudsed kaalud:
922832	1	1	2	Tartu	Tammelinn, Karlova, Tähtvere	kahe raudtee vahel, sõbra selveri parklas, maaülikooli parklas	2010	11	1		2	4	1	Ilusa koheva karvaga rebasepoisid.	1	nt. sõbra selveri parklas, jalutas lihtsalt niisama autode vahel ja nuuskis.	3	4	1	rebased on vaffad!			nende ligikaudne vanus või vanused:tõug või tõud:ligikaudsed kaalud:
922836	1	2	4	Pärnu	ranna rajoonis	mudaravila	2011	1	1		3	1	1		1	eramaja trepil jälgis rahulikut ümbrust.	3	4	1		1		nende ligikaudne vanus või vanused:tõug või tõud:ligikaudsed kaalud:	1			1	1
922838	1	2	4	Tartu	kesklinn	Toomemägi	2010	12	1		3	1	1	üks ilusamaid rebaseid, keda elus näinud olen - korralik kohev karv, erk olek	1		3	1	1				nende ligikaudne vanus või vanused:tõug või tõud:ligikaudsed kaalud:
922840	1	1	2	Tartu	ei tea	Jalakäijate Silla all, jää peal	2011	1	1		3	1	1		1		2		1				nende ligikaudne vanus või vanused:tõug või tõud:ligikaudsed kaalud:
922848	1	2	5	Tartu	Raadi	Aruküla tee	2011	1	2	alates 2004	2	3	1		1		2		1		1		nende ligikaudne vanus või vanused:tõug või tõud:ligikaudsed kaalud:	1	1	KASSI	1	3
922850	1	2	5	Pärnu	Ranna rajoon	Karja ja Karjamaa tänava nurk	2010	12	2	dets2010-jaanuar 2011	3	3	1	ilus, väga pikk kohev saba	2	ronis üle aedade, st lõikas teed	1		1		2	6	1a	1			2	2
922858	1	1	3	Tartu	Tammelinn	Tamme puiestee 56	2010	12	1	-	2	1	1	-	2	Avatud kompostihunnikud paistavad olema linnarebastele oluliseks toitumisallikaks	3	3	1	Olen viimase aasta, ehk siis 2010 aasta jooksul näinud rebast Tartu linnas Tammelinnas, Anne ringi keskel olevate põõsaste vahel, Raadi linnaosas ja Lõunakeskuse ümbruses. Kõik juhud on olnud videvikus või pimedamal ajal.	2		nende ligikaudne vanus või vanused:tõug või tõud:ligikaudsed kaalud:	4	2	Minu maakodus linnast 20km, on rebane tapnud ja söönud korduvalt kanu.	2	3
922864	1	2	3	Tallinn	kesklinn, mustamäe, kalamaja	Tuvi tn	2010	12	2		1	3	1		5		3	5	1		1		nende ligikaudne vanus või vanused:tõug või tõud:ligikaudsed kaalud:	1			1	1
922866	1	1	4	Tartu	pärna tänav	pärna 31	2010	10	1		2	3	1		1		1		1		2	2	nende ligikaudne vanus või vanused:6aastanetõug või tõud:segavereline huntligikaudsed kaalud:30kg	4	2	kanad	1	1
922868	1	1	2	Tartu	Maarjamõisa	ümera tänav	2010	0	1		2	1	1	Kõhn, julge	2		3	3	1				nende ligikaudne vanus või vanused:tõug või tõud:ligikaudsed kaalud:
922870	1	1	3	Tartu	Karlova	Turu tänav, nii linna pool kui kaugemal (emexi juures rohkem)	2010	10	2	September-November 2010 paar korda nädalas, kui mööda sõitsin	3	4	1	Ilusad kena karvaga rebased on olnud...	1		3	1	1	10.s väli nõuab ainult ühte valikut... et seal on viga... tuleks parandada... olen hämaras ka näinud....			nende ligikaudne vanus või vanused:tõug või tõud:ligikaudsed kaalud:
922872	1	1	4	Kärdla	kesklinn	Paju 18	2010	8	2	detsember 2000, august 2010, 1. september 2010	1	1	1	2000 haige rebane, saba karvadeta, 2010 ilusa kasukaga rebane	1		3	3	1				nende ligikaudne vanus või vanused:tõug või tõud:ligikaudsed kaalud:				1
922874	1	2	5	Pärnu	Ülejõel,Kesksilla lähedal	Tallinna mnt.1	2010	12	1		2	1	1	Saba oli väga ilus ja kohev.Ei tundunud kõhna olevat.	1	Üritas joosta üle Tallinna mnt. aga autosid nähes,pööras ringi ja kadus majade vahele	2	4	1	Rebane on ilusa välimusega aga kuidas koerad teda aksepteerivad,on iseasi!			nende ligikaudne vanus või vanused:tõug või tõud:ligikaudsed kaalud:	1
922882	4	2	5	Tallinn	Mõigu	Kanali tee 1, Tallinn 10112	2010	9	2	juuni- september 2010	1	1	1		1		3	4	1		3	7	krantsid: 8 ja 7 a	1			2	1
922888	1	1	3	Tallinn	Viimsi	Viimsi haigla ümbrus	2011	0	2	2010 algus-2011	3	4	1	karvkate oli rebasel ilus ja korralik,puhvis,hästi söönud!	1	hästi julge ja sõbralik on julgeb tulla u 10m kaugusele	3	4	2		1		nende ligikaudne vanus või vanused:tõug või tõud:ligikaudsed kaalud:					1
922890	1	1	3	Tallinn	Mustamäe	Kassi 8	2010	11	2	september-november	1	1	1		1		3	3	1		1		nende ligikaudne vanus või vanused:tõug või tõud:ligikaudsed kaalud:	1			2	1
922892	1	1	4	Tartu	Tammelinn	Tamme põik 35	2010	11	2	2010-01-01	3	1	1		1	esimesel korral oli midagi hambus	3	1	1		1			1			1	1
922902	1	1	4	Tartu	FI	Aardla-Võru ringtee	2010	12	2	jaanuar, november 2010	1	4	1		1	põgenes Võru poole	3	1	1		1			1			1	1
922904	1	1	5	Tartu	ülejõe	Roosi tn	2010	11	2	aasta ringi /2009-2010/	1	3	1		3		3	1	1		2	2	nende ligikaudne vanus või vanused: 8tõug või tõud: krantsligikaudsed kaalud: 40 kg	1		Koer ründab ikka rebast, rebane pääseb tänu vahelesekkumisele	3	1
922906	1	1	3	Tartu	Ropka	Ropka 12a	2010	12	1		3	1	1		1		2		1				nende ligikaudne vanus või vanused:tõug või tõud:ligikaudsed kaalud:
922908	1	2	3	Tartu	Tähtvere	Laulupeo tänava ja Kreuzwaldi tänava kolmnurgal	2008	0	1		3	1	1		1	jooksis ületee	2		1	Teisi metsloomi: kobrast Emajõel, tuhkru või nirgi sarnast looma jäätunud emajõel			nende ligikaudne vanus või vanused:tõug või tõud:ligikaudsed kaalud:
922910	1	1	5	Tallinn	Lasnamäe - Paevälja	Narva mnt 150	2010	0	2	paari kuu jooksul paar korda	1	4	2	Muidu oli ok rebane, vist kõhnavõitu, saba ehk tsipa rootsjas	1	silkas üle (linnalise) loopealse	2	4	1				nende ligikaudne vanus või vanused:tõug või tõud:ligikaudsed kaalud:
922912	1	2	4	Tallinn	Nõmme	Kõnnu tänav	2010	1	2	oktoober 2010-jaanuar 2011	2	1	1	rebane oli väga kõhn	1		3	3	1		1		nende ligikaudne vanus või vanused:tõug või tõud:ligikaudsed kaalud:	1			1	2
922918	1	1	2	Pärnu	Kesklinnas	Endla teatri poolne silla alune	2010	11	1		3	1	1		1	Uuris ümbruskonda	3	1	1				nende ligikaudne vanus või vanused:tõug või tõud:ligikaudsed kaalud:
922920	1	2	4	Tartu	Karlova	Tehase 16 Forseliuse park	2010	8	1		3	1	1	jooksis närviliselt	1	närviline	3	5	1		2	2	nende ligikaudne vanus või vanused:7tõug või tõud:saksa lambakoerligikaudsed kaalud:40	1			1	2
922926	1	2	2	Rakvere	Ei tea	Võidu tänava lõpus oleva Kirde hulgikaup juures...	2010	6	1		1	1	1		1		3	4	1		2	5	nende ligikaudne vanus või vanused: 5 aastanetõug või tõud: Krantsligikaudsed kaalud: ~65 kg	1			3	3
922930	1	1	2	Tallinn	Mustamäe	Soku pubi kõrval, Nõmme metsa ääres	2010	12	2	November - Detsember 2010	2	1	1	Korduvalt näinud teda alguses oli karvkate parem viimati oli veits räsitud välimusega	1	Väga julge, sörkis umbes 1,5 meetri kauguselt mööda, jäi korra seisma ka vaatas otsa ja liikus edasi.	3	3	1	Kuna käin sageli nõmme metsas mustamäe pool siis alguses kui ma nägin teda ta kartis mind aga viimasel ajal ta enam ei kartnud ja on näha et ta on inimestega harjunud.			nende ligikaudne vanus või vanused:tõug või tõud:ligikaudsed kaalud:
922938	1	2	4	Tartu	Vana-Ihaste	Ihaste tee kõrval luhal	2011	1	2	2010 nov-2011 jaan	1	4	1		1		2	4	1	Suvel 2009 kasvatas emarebane üles 3 kutsikat praktiliselt meie aia taga võsas (Vana-Ihaste, Salutähe tn)	1		nende ligikaudne vanus või vanused:tõug või tõud:ligikaudsed kaalud:	1		rebane haukus kassi peale, kuid ei julgenud päris majani tulla	1	3
922940	1	1	3	Põlva	Kesklinn	Linnavalitsuse hoone	2010	9	1		1	1	1	suur, kohevakarvaline ilus täiskasvanud rebaseloom	1	rebane jooksis Põlva linnavalitsuse trepist alla, üle sõidutee nina alt mööda	2	4	1				nende ligikaudne vanus või vanused:tõug või tõud:ligikaudsed kaalud:
922942	1	2	3	Tartu	KARLOVA/Ihaste	Purde 27	2010	3	1		3	1	1		1	oli eramaja aias ja hüppas üle aia kui mööda läksin	3	1	1				nende ligikaudne vanus või vanused:tõug või tõud:ligikaudsed kaalud:
922944	1	1	4	Tallinn	Haabersti	Vabaõhumuuseumi tee 4c	2011	1	2	2010-2011	3	3	1		1		3	4	1				nende ligikaudne vanus või vanused:tõug või tõud:ligikaudsed kaalud:
922948	1	2	4	Tartu	Kesklinn	Riia mnt ääres, kohtumaja taga Lille mäe juures (enamvähem Riia 5 maja vastas üle tee)	2010	10	1		3	4	1		1		1		1				nende ligikaudne vanus või vanused:tõug või tõud:ligikaudsed kaalud:
922954	1	1	4	Tallinn	Kristiine	Vaablase ja Sõpruse pst ristmikul	2010	11	1		3	4	1		1	Ületas Sõpruse pst. Suunaga Nõmme tee poole	3	4	1		1		nende ligikaudne vanus või vanused:tõug või tõud:ligikaudsed kaalud:	1			1	1
922958	1	2	4	Narva	Suthoffi pargis ehk Saksa sõjaväe kalmistul	Jõesuu tänav. Kalmistu jõepoolsel müüril	2010	9	1		1	1	1	Paistis ilus ja terve rebane.	1	Oli päiksepaistelisel müüril ametis millegi söömisega. Jälgis meid ja kuna me talle liiga lähedale ei läinud, siis jäi meist sinna edasi toimetama	3	4	1	rebasest pilt http://www.facebook.com/home.php#!/photo.php?fbid=156748921013251&set=a.156748614346615.29891.100000344320463			nende ligikaudne vanus või vanused:tõug või tõud:ligikaudsed kaalud:
922960	1	2	5	Haapsalu	kiltsi	tedre tn.2	2010	12	2	2010 detsember	3	4	1	rebane nägi väga hea välja	1	jalutas tänaval	3	3	1	metskitse,eelmisel talvel,linna teel	2		nende ligikaudne vanus või vanused:tõug või tõud:ligikaudsed kaalud:
922962	1	1	3	Tartu	Ropka	Tehase tn- Kesk tn nurk	2010	12	1		3	1	1	väike oli	1	liikus kiiresti mööda tänavat vastu mulle. Mind märgates hüppas üle tara ja kadus aeda	3	1	1				nende ligikaudne vanus või vanused:tõug või tõud:ligikaudsed kaalud:
922964	2	2	6	Tartu	Kesklinn	Zeppelini kõrval elektrialajaamas	2010	0	1		1	4	1		1	Pojad mängisid	1		4				nende ligikaudne vanus või vanused:tõug või tõud:ligikaudsed kaalud:
922970	2	2	3	Tartu	Karlova	ei mäleta	2010	4	1		3	1	1	oli halli värvi, nii et võin ka eksida, et oli rebane	1		3	1	1				nende ligikaudne vanus või vanused:tõug või tõud:ligikaudsed kaalud:
922972	1	1	3	Haapsalu	aafrika ranna lähedal	aiavilja	2011	1	1		3	1	1		1	jooksis üle tee mere poole	1		1				nende ligikaudne vanus või vanused:tõug või tõud:ligikaudsed kaalud:
922974	1	2	4	Tallinn	Kristiine	Kuldnoka 24, koolihoov	2010	11	2	nägin kahel korral nädalase vahega enne lume tulekut, pärast ma pole seal käinud	3	1	1	ilus rebane	1	suhtles ühe kassiga	3	4	1	Olen lapsest saati kõik suved olnud maal ja ka enamus nädalavahetuse, see pärast häiris, et pidin elukohaks panema 1 valiku. maal käie eelmisel aastal meil reben maja juures, akna taga ja muidugi igal õhtu kompostihunnikus. Sel talvel ´maja juures pole olnud, ainult kompostihunnikus (suvilas)	1		nende ligikaudne vanus või vanused:tõug või tõud:ligikaudsed kaalud:	2	2		1	3
922982	1	1	3	Tartu	Tammelinn	savi tn 31	2010	0	2	2009-2010	3	4	1		1	väga sirgjooneliselt sisenes aedlinna ja sama sirgjooneliselt ka väljub	2	4	1				nende ligikaudne vanus või vanused:tõug või tõud:ligikaudsed kaalud:
922986	1	2	5	Viljandi	Peetrimõisa	Pirni27	2010	12	2	2010nov.-dets.	2	4	1		1		3	3	1		2	2	nende ligikaudne vanus või vanused:tõug või tõud:ligikaudsed kaalud:				1	1
922988	1	1	5	Tallinn	Nõmme	Viljandi mnt. algus (1?, 2?)	2011	1	1		1	4	1		1	Kõndis tee ääres	2	4	1		1		nende ligikaudne vanus või vanused:tõug või tõud:ligikaudsed kaalud:	1			2	1
922990	1	1	4	Pärnu	Mai	Mai 17, Mai 35	2010	11	2	2010, september- november	2	3	1		1		1		1		1		nende ligikaudne vanus või vanused:tõug või tõud:ligikaudsed kaalud:	4	1	kass	2	1
922992	1	2	3	Tartu	Vaksali	Tiigi 14 taga	2010	10	1		3	1	1	oli küll kõhnavõitu	1	Mind nähes, hakkas kartma, jooksis minema.	3	1	1				nende ligikaudne vanus või vanused:tõug või tõud:ligikaudsed kaalud:
922994	3	2	3	Tartu	Annelinn	Emajõe ääres olev ringtee Eedeni keskuse juures	2010	5	1		2	4	1		1	jooksis üle tee Annelinna majade poole	2		1				nende ligikaudne vanus või vanused:tõug või tõud:ligikaudsed kaalud:
922996	1	2	2	Tallinn	kesklinn	trammi peamaja	2010	12	1		2	1	1		1	jooksis mürapärast	3	1	1				nende ligikaudne vanus või vanused:tõug või tõud:ligikaudsed kaalud:
922998	4	1	4	Tartu	Ropka	Vasara - Aardla tänaval	2010	11	2	peamiselt sügiseti /2009-2010/	3	1	1	Tavaline rebane ja mõnikord käivad nad paarides.	1	Veidi arglik	3	1	1	Kui ta hävitaks suuri rotte,milledest kass jagu ei saaks,tuleks tema pidamine maal kõne allagi.			nende ligikaudne vanus või vanused:tõug või tõud:ligikaudsed kaalud:	1		Räägitakse,et nad pidavat sööma linnakasse.	1	1
923000	1	2	3	Tallinn	Piritale kuuluvas Merivälja/Mähe piirkonnas	Lehiku tee ja Vahtramäe tee ristis	2010	12	2	olen elanud siin 5 aastat ja selle aja jooksul olen näinud teda u 5 korda	3	3	1		1	Näed teda alati samas situatsioonis, tuleb pimedal ajal mööda kõnniteed, tee on siin valgustatud, siis jookseb üle tee ja kaob padrikusse kasvanud krundile. Rahulikult jalutab. Inimesi siis pole tänaval märganud.	1		1		1		nende ligikaudne vanus või vanused:tõug või tõud:ligikaudsed kaalud:
923002	1	1	3	Tallinn	Haabersti	Soolalahe tee	2009	6	2	juuni-august	1	1	2	Noor rebane	1	Lähenes kartmatult inimesele	3	4	1				nende ligikaudne vanus või vanused:tõug või tõud:ligikaudsed kaalud:
923006	1	2	6	Valga	Võru tänav	Võru tn raudteeülesõidust edasi 100 m	2010	10	1		3	4	1		1	istus tänaval	3	3	1		1		nende ligikaudne vanus või vanused:tõug või tõud:ligikaudsed kaalud:	1			1	1
923012	1	2	2	Viljandi	Paalalinn	Valuoja 20	2011	1	2	2010, detsember	2	1	1		1		3	4	1		3	5	nende ligikaudne vanus või vanused:tõug või tõud:ligikaudsed kaalud:	1			3	2
923014	1	2	6	Tallinn	Pühja Tallinn	Rohu tn 18	2010	0	1		1	1	1		1		2		1	rebane haiseb	1		vanused:tõug või tõud:ligikaudsed kaalud:
923018	1	2	4	Tartu	ei tea	Väike-Kaar 2	2011	1	1	ise ei ole, teised on näinud	1	3	1	ilus	1	läks ühest aiast teise	1		1				nende ligikaudne vanus või vanused:tõug või tõud:ligikaudsed kaalud:
923020	1	2	3	Tamsalu	ei tea	Tehnika tänaval, vallavalitsusest 100 m kesklinna poole	2009	8	1		3	1	1		1		3	3	1				nende ligikaudne vanus või vanused:tõug või tõud:ligikaudsed kaalud:
923022	2	2	4	Tartu	Ropka tööstusrajoon	Siili 22	2010	9	1		1	1	1		1		2	4	2				nende ligikaudne vanus või vanused:tõug või tõud:ligikaudsed kaalud:
923024	1	1	4	Tallinn	Haabersti	Paldiski mnt bugerikioski lähedal	2010	9	1		1	4	1		1		1		1		2	1	nende ligikaudne vanus või vanused:5tõug või tõud:rotveilerligikaudsed kaalud:70 kg	1		ei ole tapnud koduloomi	1	1
923028	1	1	3	Tartu	VAHI KÜLA	AADLIKU 14	2010	12	2	2009/2010 OKTOOBER-VEEBRUAR	2	3	1		6		3	3	1				nende ligikaudne vanus või vanused:tõug või tõud:ligikaudsed kaalud:
923030	1	1	7	Tartu	Annelinn	Kalda tee1c Eeden	2010	10	2	2009 oktoober-2010november	3	4	1	ilus suur loom	1	Eedeni keskuse prügikastid	3	4	1	Eedeni rebane elab Sõpruse ringi keskel mägimändide sees.Kährikut olen näinud Zeppelini juures ja jänest Tartu vangla juures.Mõlemat korduvalt.Juba mitu aastat.			nende ligikaudne vanus või vanused:tõug või tõud:ligikaudsed kaalud:
923032	2	2	3	Tartu	Karlova	Kalevi tänava ja Pargi tänava ristil	2010	10	1		2	1	1		1		3	3	1				nende ligikaudne vanus või vanused:tõug või tõud:ligikaudsed kaalud:
923038	1	2	3	Tartu	Ravila	Riia mnt, Ümera Comarketi lähedal	2010	1	1		2	4	1		1		1		1				nende ligikaudne vanus või vanused:tõug või tõud:ligikaudsed kaalud:
923040	1	1	2	Viljandi	Kesklinn	Maramaa puiestee	2010	11	1		2	4	1	Looduslikku karva, rebase moodi ja hea kiirendusega	1	Jooksid kolmekesi mul autoeest üle tee eraisiku elamu hoovi	2		3		1		nende ligikaudne vanus või vanused:tõug või tõud:ligikaudsed kaalud:
923046	1	2	3	Tallinn	Mähe	Pärnamäe tee	2007	0	2		3	1	1		1		3	3	1				nende ligikaudne vanus või vanused:tõug või tõud:ligikaudsed kaalud:
923048	1	2	3	Tartu	Karlova	Aleksandri tänav (u 100 meetrit enne Aleksandri Hotelli, mis asub aadressil Aleksandri 42)	2010	6	1		2	1		kuna oli hämar, siis välimust täpselt ei näinud; küll aga liikus vilkalt ringi, st ei pannud käitumises midagi eriskummalist tähele	1		3	1	1				nende ligikaudne vanus või vanused:tõug või tõud:ligikaudsed kaalud:
923050	2	2	2	Tartu	Karlova	Raua Sõbra nurk	2010	9	2	2010 märts-mai	1	1	1		3	murrab kasse hoovidest	1		1		2	2	nende ligikaudne vanus või vanused:10tõug või tõud:krantsligikaudsed kaalud:	3	1	kass (kevadise üleujutuse ajal)	1	1
923052	1	2	5	Tartu	Karlova	Sõbra tn Turu tn juures	2010	5	2	veebruar-oktoober 2010	3	1	1		3	püüdis kasse	3	3	1	Koduloom (noor kass) läks jäljetult kaduma	2	2	kolli 10.a.	2	1	kass	1	1
923060	1	2	5	Tartu	Veeriku	Ravila 58	2010	4	1		3	1	1		1		2		1		1		nende ligikaudne vanus või vanused:tõug või tõud:ligikaudsed kaalud:	1			1	2
923064	2	1	3	Tallinn	Kristiine	Tedre 17	2010	12	1		2	4	1		7	prügikasti ümbruses	1		1				nende ligikaudne vanus või vanused:tõug või tõud:ligikaudsed kaalud:
923066	1	2	4	Haapsalu	vanalinnas	Wiedemanni tn	2010	10	2		1	1	2	tundis ennast julgelt, eramaja aias käies, nägi välja rääbakas	1	tundus kūllaltki julge, kuigi ettevaatlik	3	3	1	ūkskord töölt tulles ōhtul kell 20.00 haukus rebane Selveri parklas tänavavalgustuslaterna all. Jōudsin talle kusagil15 m kaugusele. Rebane oli väga endast väljas millegi peale ja haukus kōvasti ja närviliselt kogu selle aja, mil ma tema poole kōndisin. Lōpuks läks metsa ära.	4	5	vanused:tõug või tõud: 2a, 1a, 8a laikad (jahikoerad)ligikaudsed kaalud:	1			3	2
923076	1	1	6	Tartu	Variku	Variku 12/14 lähedal	2010	11	1		3	1	1		1	nägin teda ca 100 m kaugusel, läks kuhugi aia vahele	2	3	1		3	4	2 krantsi vanuses 8 ja 12 aastat, öösel on toas, ca 15 kg kumbki	1			2	2
923080	1	2	2	Haapsalu	ei tea	Haapslau jaama 1	2010	7	1		1	1	1	Rebane oli alles noor	1		3	3	1				nende ligikaudne vanus või vanused:tõug või tõud:ligikaudsed kaalud:
923082	1	2	4	Tartu	Veeriku	Veeriku Selver, Vitamiini 2	2010	12	1		3	3	1	Ilus suur ja rammus loom oli, liikus väga sihikindlalt ja häirimatu sörgiga.	1	Jooksis rahuliku sörgiga Näituse tänava algusest Selveri parlkasse ning sealt Elmexi (?) angaaride juurde. Platsi kaugemas osas koeraga jalutavast inimesest ei teinud väljagi.	1		1				nende ligikaudne vanus või vanused:tõug või tõud:ligikaudsed kaalud:
923086	1	1	5	Tartu	Ropka	Rahu 15	2010	10	1		3	4	1		1		3	1	1		4	5	nende ligikaudne vanus või vanused:tõug või tõud:ligikaudsed kaalud:				3	1
923094	1	2	4	Pärnu	Mai	Papiniidu 31	2010	12	2	2010 okt-dets	2	1	1		7	luusis prügikastide ümbruses	3	1	1	meeldis see kord väga looma kohata,Rootsis sõpradel külas käies on normaalne,et me koduaias näeme jäneseid,kitsi ja rebaseid			nende ligikaudne vanus või vanused:tõug või tõud:ligikaudsed kaalud:
923100	1	1	2	Kärdla	ei tea	kärdla linna paargis	2010	11	1		2	1	1		2	jooksin üle tänava	3	3	1				nende ligikaudne vanus või vanused:tõug või tõud:ligikaudsed kaalud:
923102	1	1	5	Pärnu	kesklinn	Ringi 35	2010	11	2	2010, nov-dets	3	1	1		1		3	4	1				nende ligikaudne vanus või vanused:tõug või tõud:ligikaudsed kaalud:
923110	1	2	7	Tartu	Raadi	Kummeli bussipeatus	2010	12	1		2	1	1		1		2		1	meil oli rebane koduloomaks terve suve ja rohkem teda koduloomaks enam ei taha. Ta oli vabalt meie krundil ja mängis laste ja kassiga. Oli teine tüütu tegelane.			nende ligikaudne vanus või vanused:tõug või tõud:ligikaudsed kaalud:
923112	4	1	3	Tartu	Ihaste	Hipodroomi tee emajõe luhal	2010	12	2	2009-2011	3	4	1	Kenad terved rebased täis elujõudu ja Kobrast ka nägin ükskord!	1	Elas oma elu emajõe luhalt tihnikusse ja vastupidi! On tore loomi näha!	3	4	1	Kobras, kährik sageli näinud, kuna minu linn on endine looduskaunis ihaste rajoon! Ei häiri, see käib looduskaunis kohas elamise juurde!			nende ligikaudne vanus või vanused:tõug või tõud:ligikaudsed kaalud:
923114	1	1	2	Viljandi	kesklinn	Kaubamaja parklas	2011	1	1		3	1	1		1		3	1	1				nende ligikaudne vanus või vanused:tõug või tõud:ligikaudsed kaalud:
923124	1	2	5	Tallinn	Kristiine	Mustamäe tee 59aLöwenruh restoran	2010	11	1		2	3	1	Väga ilus punane ,koheva saba ja hea toitumuse juures	1	jooksis aknast mööda	3	1	1				nende ligikaudne vanus või vanused:tõug või tõud:ligikaudsed kaalud:
923126	1	2	4	Tallinn	Pelgurand	Merimetsa metspark	2010	11	2	november-detsember	3	1	1		1		3	3	1				nende ligikaudne vanus või vanused:tõug või tõud:ligikaudsed kaalud:
923128	1	2	4	Tartu	Vaksali-Toometaguse	Kuperjanovi tn park	2010	2	1		3	1	1		1		3	1	1		1		nende ligikaudne vanus või vanused:tõug või tõud:ligikaudsed kaalud:	1			1	1
923130	2	2	4	Pärnu	Kesklinn/Liiva tn majahoov	Liiva 23 maja krunt -1200 m2	2010	12	1		3	1	1	täiesti tavaline hästi söönud rebane	1	istusin maja trepil,kui ta minust rahulikult möödus,vaatas otsa 1m kauguselt,ligi 3 min ja siis otsis ringi vaadataes väljapääsu aia nurga suunas	3	4	1	meil aias olen kohanud vastavalt aastatajale nahkhiiri(pidevalt),siile(pidevalt),rotte,erinevaid linde,nirki(sept 2010),rebast(dets 2010)			nende ligikaudne vanus või vanused:tõug või tõud:ligikaudsed kaalud:	1		mitte ühtegi,aga olen kuulnud,et Pärnu linnas Raeküla linnaosas on eelmise talvega kõik väljas elavad kassid rebaste poolt ära viidud	1	1
923134	2	2	4	Tartu	Tammelinn	Riia tn viadukti juures	2010	2	1		3	4	2		1		3	2	1				nende ligikaudne vanus või vanused:tõug või tõud:ligikaudsed kaalud:
923136	1	2	5	Tallinn	Mustamäe	Sõptuse puiestee ja Linnutee ristmiku Neste bensiinijamma lähedal	2010	11	1		3	4	1	ilus suur rebane oli, koheva sabaga	1	lippas üle tee	2		1				nende ligikaudne vanus või vanused:tõug või tõud:ligikaudsed kaalud:
923142	1	2	3	Tartu	kesklinn	Emajõe ääres Turuhoone ja Raekojaplatsi vahel, kust ta liikus üle jõe(jää) Narva mnt parki.	2010	1	1		3	1	1	Tundus noorem loom olevat.	1	Rebane tundus pisut segaduses olevat, aga kui üle jõe jõudis, käitus juba täiesti rahulikult.	2		1				nende ligikaudne vanus või vanused:tõug või tõud:ligikaudsed kaalud:
923160	1	2	3	Tartu	supilinn	botaanikaaed	2009	3	2		3	1	1		1		3	1	1		2	2	nende ligikaudne vanus või vanused:tõug või tõud:ligikaudsed kaalud:	1			1	1
923162	1	2	3	Tartu	Tähtvere	A.H. Tammsaare	2010	12	2	2010, november-detsember	3	4	1		1		3	4	1		1		nende ligikaudne vanus või vanused:tõug või tõud:ligikaudsed kaalud:
923180	1	2	3	Tartu	Ropkamõisa	Ristikheina lasteaed	2010	11	1		3	4	1	Heas toitumuses koheva karvastikuga loom	1	Suundus aia poole, kus peetakse hanesid	3	4	1				nende ligikaudne vanus või vanused:tõug või tõud:ligikaudsed kaalud:
923184	1	2	2	Pärnu	ei tea	Aisa	2011	1	1		3	3	1	14. küsimus - midagi neist ei teinud.. läks mööda linnatänavat edasi	1	käis otse mööda valget lumist tänavat, jälgis kassi.. ilmselt mõtles, et äkki saab ära süüa	1		1				nende ligikaudne vanus või vanused:tõug või tõud:ligikaudsed kaalud:
923188	1	2	2	Kuressaare	Ei tea	Kuressaare lossi pargis	2010	9	2	juuni-september	1	1	1		1		3	4	1		2	2	~2. a krants, ~10kilo	2	1	Koera(koer sai marutaudi ja pidime magama panema)	3	1
923196	1	1	3	Tartu	Kesklinn	Anne kanal, jalakäijate sild	2010	0	1		3	1			1		3	3	1				nende ligikaudne vanus või vanused:tõug või tõud:ligikaudsed kaalud:
923200	1	2	4	Tartu	Karlova	Ropka 12a	2010	12	2	2010,2011 nov,dets	3	3	1		1		1		2				nende ligikaudne vanus või vanused:tõug või tõud:ligikaudsed kaalud:
923206	2	2	7	Tartu	Ropka	Sirbi-Kaare tupik	2010	11	2	2010, nov.-dets.	3	3	1	rebane oli heas toitumuses	1		1		1		1		nende ligikaudne vanus või vanused:tõug või tõud:ligikaudsed kaalud:				1	2
923208	1	2	4	Tartu	Karlova/Ropka	Purde 13 hoovil elab rebane	2010	12	2	nov 2010-jaanuar 2011	3	3	1	kena kasukaga, kiire jooksuga loom, ei näinud haige välja. Väga julge, koeri eriti ei karda.	1	-	3	1	1		3	2	nende ligikaudne vanus või vanused: 5 ja 7 aastattõug või tõud: chow chow´dligikaudsed kaalud: 22 ja 25 kilo	1		Väidetavalt on rebane rünnanud meie lähiümbruse kasse.	1	2
923212	1	2	5	Tallinn	Pirita-Maarjamäe	Künnapuu tänav	2010	12	2	2009-2010	1	3	1		4	jalutas garaa˛i katusel	1		1	Rebane on meie kandis elanud juba pea 2 aastat. Nüüd on läinud julgemaks, kõnnib vabalt aedades ringi ja ei karda suurt midagi. Nägin kui käis naabri kassi kausist söömas. Naabrinaine toimetas aias ja ajas lõpuks rebase ära.	2	2	vanus või vanused:4 aastattõug või tõud:krantsligikaudsed kaalud:40	1			3	1
923216	1	2	3	Tallinn	Mustamäe	Mäepealse 12a	2010	0	2	suvel vist	2	4	1	rebasepojad 2 tk	1		3	3	1				nende ligikaudne vanus või vanused:tõug või tõud:ligikaudsed kaalud:
923224	1	1	4	Tallinn	Mustamäe	Mustamäe regionaalhaigla ja Vahipataljoni vaheline ala	2010	12	1		3	4	1		1	ootas tee ületamist	3	4	1				nende ligikaudne vanus või vanused:tõug või tõud:ligikaudsed kaalud:
923228	4	1	4	Tallinn	Haabersti	Aedvere tn	2010	0	2	igal aastal sügiseti /2008-2010/	2	1	1		1	Jalutab kodutänavast läbi.	3	4	1		1		nende ligikaudne vanus või vanused:tõug või tõud:ligikaudsed kaalud:				2	1
923230	1	1	4	Tartu	Karlova	Võru tn/Alevi tn ristmik	2009	6	2	2009-2010, kevad-suvi	3	1	2		1		3	3	1		1		nende ligikaudne vanus või vanused:tõug või tõud:ligikaudsed kaalud:
923232	1	1	3	Maardu	Muuga	Altmetsa tõus	2010	12	2	mai-oktoober	3	4	1	päris kondine oli...	1	neid rebaseid on palju, pidevalt silmad helgivad tee ääres.	3	4	3		2	5	8 a, 50kg	1			3	3
923240	1	1	5	Tallinn	Pirita	Vabaõhukooli tee	2010	1	1		3	4	1		3	ajas kassi taga	3	1	1				nende ligikaudne vanus või vanused:tõug või tõud:ligikaudsed kaalud:
923242	1	1	3	Elva	kesklinn	õuna tn majade hoovis	2010	12	1		3	3	1	väga suurt kasvu	1		1		1		1		nende ligikaudne vanus või vanused:tõug või tõud:ligikaudsed kaalud:
923246	1	1	4	Tallinn	Rocca al Mare	Vabaõhukooli teeKätki tn nurgal	2011	1	1		2	4	1		1		2	4	1				nende ligikaudne vanus või vanused:tõug või tõud:ligikaudsed kaalud:
923248	1	1	4	Tartu	kesklinn	Turu 13 ja Aleksandri 12 majade vahelisel alal.	2010	8	1		2	3	1		1	Rebane kõndis rahulikult, mõõdukas tempos majade vahelt läbi, kusjuures ta lõugade vahel oli mingi lind (tuvi tõenäoliselt, kuid ei saa välistada, et see oli hoopis hakk). Rebast märkasin, kuna hakid lendasid madalalt ja tegid kõva lärmi. Õhtune aeg oli ning väljas hakas just hämarduma.	1		1				nende ligikaudne vanus või vanused:tõug või tõud:ligikaudsed kaalud:
923260	1	1	6	Viljandi	Paala	Valuoja paisjärve ääres	2010	11	1		3	2	1		1	istus rahulikult jalgtee ristmikul maas nagu koer, laskis minul mööduda (ca 4 m) ja sörkis rahulikult sinna teele, kust mina tulin	3	4	1	korra olen veel rebast näinud eelnimetatud kohast ca 300m kesklinna poole; ükskord kevadel tuli öösel Leola ja Jakobsoni tn ristmikul mööda Leola tänavt (keset teed) jänes vastu, laskis minul alla Paalalinna poole keerata ja siis kargas Tallinna poole edasi			nende ligikaudne vanus või vanused:tõug või tõud:ligikaudsed kaalud:
923266	1	2	6	Tallinn	Lasnamäe	Varraku tänava ääres (Tondiraba võsa) maja Virbi 22 (asub Varraku ja Virbi t ristmikul) vastas	2010	12	2	2010 november-detsember /2009-2010/	3	3	1		1	jookseb võsa all tee ääres edasi-tagasi, ükskord tuli ka üle tee majade juurde kõnniteele (keegi tuli koeraga jalutama, see hakkas haukuma ning rebane silkas võssa tagasi)	1		1				nende ligikaudne vanus või vanused:tõug või tõud:ligikaudsed kaalud:
923268	2	2	3	Tartu	Ihaste	Lammi tee, vahetult enne Uus-Ihaste esimesi maju	2010	0	2	terve 2010 aasta jooksul kuu-paari tagant	1	4	1		1		2		1	10. küsimuses ei saanud mitut varianti valida. Tegelikult olen seal asukohas rebast näinud nii valges, pimedas kui ka hämaras. 11. küsimusega sama lugu - sai valida ainult ühe variandi, aga tegelikult olen näinud nii jalgsi kui ka mootorsõidukist.			nende ligikaudne vanus või vanused:tõug või tõud:ligikaudsed kaalud:
923274	1	2	4	Tallinn	Nõmme linnaosas	Nõmme keskuses jalakäijate silla juures mäel	2010	12	1		2	4	1		1	Ootas bussi eemaldumist ja ületas Nõmme mäe, suundus Sütiste parki	3	4	1				nende ligikaudne vanus või vanused:tõug või tõud:ligikaudsed kaalud:
923278	1	2	5	Tartu	Tähtvere	Hiie Kooli hoov	2010	3	2	2010	1	3	2		2	Otsis toitu mahavisatud krõpsupakist	1		1				nende ligikaudne vanus või vanused:tõug või tõud:ligikaudsed kaalud:	1			1	2
923280	1	2	5	Tallinn	Pirita linnaosa	Tuule tee 7	2010	12	2	2007-2010 talvekuudel	2	3	1	kena kohev rebane	1	läks peaaegu igal öösel tänavast alla mere suunas ja hommikuhämaruses suundus tagasi mööda tänavat üles	3	3	1	See rebane elab kusagil lähedal metsas ja ka teised naabrid on teda näinud nii tänaval kui ka aias. Ta käib mere ääres vist omale toitu hankimas. Ja tegelikult on teda näha ka aastaringselt, mitte vaid talvekuudel. Ta läheb mööda tänavat rahulikult ja kui teda kõnetada, siis ta pöörab pead, vaatab korraks ja siis läheb pisut kiiremini edasi. Aga väga ta ei karda.	2	6	nende ligikaudne vanus või vanused:tõug või tõud:ligikaudsed kaalud: krants, 7 kg, 4 aastat	1			1	1
923286	1	1	3	Tartu	Ränilinn	Aardla-Ringtee	2010	0	2	2009-2010	2	1	1	Kõhnakene oli :)	1		2	4	1				nende ligikaudne vanus või vanused:tõug või tõud:ligikaudsed kaalud:
923288	1	2	7	Tallinn	Pirita	Lillepi park	2010	10	2	september-oktoober	1	1	1	ilus suur punanae	1		3	5	1	rebase urg Lillepi pargis 100m Pirita Selverist	1		nende ligikaudne vanus või vanused:tõug või tõud:ligikaudsed kaalud:	1			1	1
923294	1	1	3	Tallinn	nõmme	Tähetorni 10	2010	8	2	juuni 2009 - august 2010	3	3	1		4	Toidu juures olid mõned meetrid eemal tooli kolm kassipoega, mis rebasele huvi ei pakkunud.	3	1	1		1		nende ligikaudne vanus või vanused:tõug või tõud:ligikaudsed kaalud:	1			2	1
923296	1	2	5	Tallinn	vanalinn	Rüütli	2010	11	1		1	3	1	väga ilus rebane oli, peaaegu nagu kodusrebane	1	kahekordse maja katusel	3	4	1	2010.a. sügisel Kärdlas metskitsi			nende ligikaudne vanus või vanused:tõug või tõud:ligikaudsed kaalud:
923302	1	2	6	Tapa	Tartu raudtee äärses hekis	Jaani 40a	2010	11	2	november-detsember	3	3	1		1		3	3	1		2	6	nende ligikaudne vanus või vanused:6tõug või tõud:krantsligikaudsed kaalud:15	1			2	2
923308	1	1	3	Tartu	Salu tee , luunja vald	Salu tee 59	2009	3	2	04.2009 - 12.2010	2	1	1	2.noorisendit välimuselt korralikud.1. vanem isend veidi rääbakam.	1	Sõbralik , koeri ei karda. kõik kolm tükki	3	5	1		3	1	2 ja 3 aastat.Inglise springelspanjel ja Kuldne Retriiver	1			1	1
923310	1	1	3	Tartu	Lõunakseskuse vahetus läheduses, linnapiirist väljas, kuid asula piiris sees.	Ülenurme Vald, Kogre tee 4	2009	0	2	2009-2011	2	1	1	Kõrge koonuga	1	ei karda inimest	3	3	1	Elab Kogre tee 4 kõrval asuvas metsatukas	1						1	1
923312	1	2	4	Tallinn	Nõmme	Põllu 60	2011	1	1		1	3	1	rebase välimus super- tuletas meelde muinasjutu rebast	1	tundus, et otsib süüa	1		1	kits - 2006 kevad hommikul Hiiu endise lastehaigla pargis			nende ligikaudne vanus või vanused:tõug või tõud:ligikaudsed kaalud:
923336	1	1	3	Tartu	Karlova	Sõbra selveri parkla	2010	9	2	september kuni jaanuar /2010-2011/	2	4	1		1	kuigi kohtume pea iganädalaselt, pole näinud teda/neid vahetult prügikasti läheduses	3	4	1				nende ligikaudne vanus või vanused:tõug või tõud:ligikaudsed kaalud:
923338	1	1	4	Tallinn	kristiine	Rahumäe tee 6 hoovis	2010	12	1		3	4	2		1	istus ja sügas ennast keset auto teed	3	3	1		2	2	4a.,35kg	1			1	1
923340	1	1	3	Tartu	ülejõe	fortuuna ja pika tänava ristmik	2010	10	2	2010, september-november	4	1	1		1		3	4	1				nende ligikaudne vanus või vanused:tõug või tõud:ligikaudsed kaalud:
923342	2	1	3	Tartu	Karlova	Nõva / Kuu tn lähedal parklas	2010	11	2	november	2	4	1		1	jooksis-rändas	2	4	1				nende ligikaudne vanus või vanused:tõug või tõud:ligikaudsed kaalud:
923344	1	2	4	Tartu	kesklinn	Kalevi 1/Lille tn	2010	11	2	2010, september-november	3	3	1		1		2		1				nende ligikaudne vanus või vanused:tõug või tõud:ligikaudsed kaalud:
923348	1	1	3	Tallinn	kadriorg	Presidendi kantselei	2008	0	2		2	1	1		1		2		1				nende ligikaudne vanus või vanused:tõug või tõud:ligikaudsed kaalud:
923354	1	2	3	Tartu	Veeriku	Tulbi tänav Konsumi kõrval	2010	6	1		3	1	1		1	sörkis mööda sõiduteed	2	4	1				nende ligikaudne vanus või vanused:tõug või tõud:ligikaudsed kaalud:
923360	1	2	3	Tartu	Tähtvere	EMÜ õppehoonete läheduses, linna sissesõidul	2011	1	1		3	4	1	Ütleks, et pigem oli erakordselt ilusa välimusega rebane st karvkate oli väga korralik ja talvele kohaselt kohev.	1	Sõiduteel ja sõidutee ääres jalutas.	3		1	Kährikut ja väiksemaid närilisi. Karlova linnaosas, Võru tänaval Tartus			nende ligikaudne vanus või vanused:tõug või tõud:ligikaudsed kaalud:
923362	1	2	4	Tallinn	kristiine	Keemia 40 lepatriinu lasteaia territoorium, aiaga piiratud	2010	12	2	samal päeval 10.dets 3 tunni vältel	3		1	julge, ei kartnud inimesi. teadis hästi kust aiapilusta siseneda ja väljuda. ikka varem käinud.	1	lasteaia territooriumil oli õues 3 last mängimas, nemad teineteist ei seganud. rebane märkas lapsi ja mind ja meie teda. lastega hoidsime eemale	3	4	1				nende ligikaudne vanus või vanused:tõug või tõud:ligikaudsed kaalud:
923364	1	1	3	Tallinn	Kadrioru-Lasnamäe piir	Valge tn 9 vist, jalgrada viib mäenõlvast alla ja nõlval rajast paar sammu kõrvale astudes kohtusingi	2010	10	1		1	1	1		1	pooleldi 'looduslik' koht, ega inimesel sinna põõsaste varju reeglina asja ei ole ja inimradu nõlvaga paralleelselt ei ole	3	1	1		1		nende ligikaudne vanus või vanused:tõug või tõud:ligikaudsed kaalud:	1			1	1
923368	1	1	6	Pärnu	Mai	Ravi 2	2010	8	2	august-oktoober	3	3	1		1		1		1				nende ligikaudne vanus või vanused:tõug või tõud:ligikaudsed kaalud:
923370	2	1	3	Tartu	annelinn	sõpruse ringtee anne kanali äärses osas, ristmikuni viiva kergliiklustee kuuskede juures.	2010	9	1		3	1	1		1	peitus minu eest kuuse alla ja jäi sealt alt minu möödumist jälgima. umbes 4m kauguselt.	3		1				nende ligikaudne vanus või vanused:tõug või tõud:ligikaudsed kaalud:
923372	1	2	5	Tartu	Tammelinn, Kesklinn, Ülejõe, Tähtvere, Raadi	seoses	2010	0	2	/2006-2010/	2	4	1		1		3	4	1		2	2	nende ligikaudne vanus või vanused: 8atõug või tõud: 'eesti hundikoer'ligikaudsed kaalud: 45 kg	1			1	1
923378	1	2	3	Tartu	Kesklinn	Riia mnt. 3	2010	10	1		3	1	1	noorloom	1		1		1				nende ligikaudne vanus või vanused:tõug või tõud:ligikaudsed kaalud:
923382	1	1	4	Tartu	Ropka tööstus	Turu 45d	2010	12	2	mitu aastat	2	4	1	Saba pole kõige kobedam	1		3	3	1				nende ligikaudne vanus või vanused:tõug või tõud:ligikaudsed kaalud:
923384	1	1	2	Tapa	Kesklinn	1. mai puiestee	2010	8	1		3	1	1		1		3	1	1		4	2	dalamaatsiad ja chau-chaud	1
923386	3	1	3	Tartu	kesklinn	kohtumaja tagusel künkaharjal, riia mnt. ääres.	2010	9	1		3	1	1		1		1		1				nende ligikaudne vanus või vanused:tõug või tõud:ligikaudsed kaalud:
923392	2	2	3	Tartu	Kesklinn	Tähe 2	2010	11	1		3	1	1		1		3	3	1				nende ligikaudne vanus või vanused:tõug või tõud:ligikaudsed kaalud:
923400	1	1	7	Tartu	Veeriku, Tähtvere	Chemikum ja Maaülikooli tornühika lahedal poe juures	2010	12	1		3	3	1		1		1		1		1		nende ligikaudne vanus või vanused:tõug või tõud:ligikaudsed kaalud:	1			1	1
923402	1	2	5	Tartu	Annelinn	Lammi tee	2010	0	2	2009-2010	3	4	1		1		3	4	1				nende ligikaudne vanus või vanused:tõug või tõud:ligikaudsed kaalud:
923404	4	2	5	Saue	laagri	Veski tänav	2003	8	2	2003-2011 igal kuul	1	3	1	suvel natuke niru karvakate	1	väga rahulik	3	4	1	Elukoht Laagri alevikus Veskimöldres, Nõmme linnaosastpaarsada meetrit			nende ligikaudne vanus või vanused:tõug või tõud:ligikaudsed kaalud:
923410	1	1	5	Rakvere	Moonaküla	Näituse 14	2010	11	1		3	1	1		1	jooksis üle tänava	3	1	1				nende ligikaudne vanus või vanused:tõug või tõud:ligikaudsed kaalud:
923420	1	2	6	Tallinn	Pirita, Maarjamäe	Künnapuu 3A, oma koduõu, ka naabriaed	2010	12	2	2010, november, detsember, 2011 jaanuar /2008-2010/	1	1	2	rebane oli väike ja kõhn, saba niru, ilmselt oli saanud kelleltki hammustada	1	sõi metslindudele pandud toitu, nuuskis niisama, tuli kutse peale lähemale, kuid kartlikult.	3	5	1	Rebane käis isukalt naabri juures grillipeo ajal ja ootas söödavat, kui kutsuti päästeametirahvas kohale, oli ta kadunud. Minu õuele oli ta jätnud oma visiitkaardi, mille oli hoolega lume alla matnud (jaanuar 2011). Teistest metsloomadest metskitsed külastavad tihti Pirita metsa, Kloostrimetsas botaanikaaias on neid kohatud igal aastal, samuti halljänes, möödunud aastal augustis, septembris minki…	1		nende ligikaudne vanus või vanused:tõug või tõud:ligikaudsed kaalud:
923432	1	1	5	Põltsamaa	Eha tn.	Eha tn.6	2010	10	1		2	1	1		1		3	1	1	Suve lõpul on jäneseid väga tihti näha, mitmel pool äärelinnas			nende ligikaudne vanus või vanused:tõug või tõud:ligikaudsed kaalud:
923438	1	2	4	Tartu	Ihaste	Ihaste tee, Männimetsa tee	2010	0	2	alates 2008 - praeguseni /2008-2010/	3	4	1	Olen näinud ka ilma osaliste karvadeta rebast.	1		3	4	1	Sõidan igapäevaselt koju mööda Ihaste teed (Tartus) ja pigem on see erand, kui ma seal pimedas rebast ei näe. Lisaks on seal kährikuid. Rebased on suhteliselt julged, kui auto seisma jätad, siis ta jääb sind vaatama, ära ei jookse. Kui teed auto ukse lahti, siis jookseb natuke kaugemale ja piilub sealt.	1		nende ligikaudne vanus või vanused:tõug või tõud:ligikaudsed kaalud:	1				1
923448	1	2	3	Tartu	Ülejõe	Pikk tn 74 maja ümbruses.	2010	8	2	sügis 2010, august-sept-okt	3	1	1		1	oli kuhugi teel.	3	3	1				nende ligikaudne vanus või vanused:tõug või tõud:ligikaudsed kaalud:
923454	1	2	3	Tartu	Tähtvere	Tammsaare 3	2010	12	1		3	1	1		1		3	1	1	Kui kohtan rebast linnas, on mul kahju just temast, kuna kardan, et ta võib inimasulas viga saada. Ma ei usu, et rebane saaks ennast linnas hästi tunda ja mul on kahju, et inimene on nii suure osa loodusest enda valduse alla võtnud, metsloomadel pole enam ruumi naturaalses keskkonnas elada ja nad on sunnitud linnadesse tulema.	1		nende ligikaudne vanus või vanused:tõug või tõud:ligikaudsed kaalud:	1			1	2
923464	1	1	3	Pärnu	rannas	pärnu,side 14	2011	1	2	2010 august-2011 jaanuar	3	3	1	karv oli väga ilus ja saba oli puhvis	1	täpselt öösel kella 3 ja hommikul poole 6 teeb ta oma ringkäigu,seda igapäev	3	4	1	Olen veel näinud rannas põtru ja kitsi,uurisin et Pärnus olevat ranan äär oli kunagi looma rada,ehk sellepärast ongi seal palju metsloomi.			nende ligikaudne vanus või vanused:tõug või tõud:ligikaudsed kaalud:
923478	1	2	3	Tartu	Ropka tööstusrajoon	Tähe suunaga Vasara	2010	0	2	sügis	2	4	1		1	.	1		1	Järgnevale küsimustikule tahan lisada oma isa loo.Tema töökohal Tähe tn-l on valvurist koer, kus on 2 koerakuuti.Ühes neist elab valvurist koer-ketis ja teises käib vahel rebane.	2	5	nende ligikaudne vanus või vanused:40tõug või tõud:krantsligikaudsed kaalud:	1			3	3
923520	1	1	2	Tartu	Karlova	Ropka tn	2010	12	1		3	4	1		1		3	3	1				nende ligikaudne vanus või vanused:tõug või tõud:ligikaudsed kaalud:
923526	1	2	5	Tartu	Tähtvere	Kreutzwaldi 30	2010	3	2	2010, märts-juuni	1	1	1	natuke tokerjas oli ühel korral	1	jooksis piki tänavat ja haljasalal	3	3	1	rebast linnas kohates tekib pigem kartus, et loomaga võib midagi halba juhtuda - ta võib jääda auto alla, sattuda halbade inimeste kätte, olla lihtsalt väga hirmunud			nende ligikaudne vanus või vanused:tõug või tõud:ligikaudsed kaalud:
923528	1	1	4	Tartu	Raadi	Mõisapuiestee	2010	0	2	pea iga nädal terve 2010	7	7	1		1	Kevade poole oli pesakond.	3	3	4				nende ligikaudne vanus või vanused:tõug või tõud:ligikaudsed kaalud:
923538	1	2	3	Tartu	Annelinna tagaosas	Mõisavahe 47	2010	0	1		2	4	1		3	Rebane ületas sõiduteed, kass hammaste vahel.	3	1	1	Rebane on metsloom ja ma ei toeta nende muutmist sõbralikeks ja taltsateks koduloomadeks. Samuti leian, et linnarebaseid ei tuleks mitte hävitada, vaid leida alternatiiv nad tagasi loodusesse suunamiseks.	2	5	nende ligikaudne vanus või vanused:tõug või tõud:ligikaudsed kaalud:				1	1
923548	2	2	3	Tartu	Kesklinn	Riia tänav, kino Ekraan lähedal.	2010	11	1		3	4	1		1	Ületas joostes Riia tänavat.	2		1				nende ligikaudne vanus või vanused:tõug või tõud:ligikaudsed kaalud:
923550	1	2	4	Tartu	Ropka	Teguri tn. kõnniteel Tähe ja Võru tn. vahel	2010	10	1		3	4	1		1	esialgu jooksis mööda kõnniteed, minu autot märgates siirdus kõnniteele	3	4	1				nende ligikaudne vanus või vanused:tõug või tõud:ligikaudsed kaalud:
923552	1	1	3	Pärnu	kesklinn	keskväljak 1	2010	12	1		3	1	1		1	istus ja lakkus end	3	4	1				nende ligikaudne vanus või vanused:tõug või tõud:ligikaudsed kaalud:
923560	1	1	3	Tartu	Kesklinn	Ülikooli raamatukogu kõrval, Tiigi tänava pool	2010	12	1		3	1	1		1	Rebane oli maja kõrval prügikastide lähedal, oli maja nurga taga, tahtsin mingit prahti konteinerisse visata ja siis jooksis järsku rebane eemale.	3	1	1		1		nende ligikaudne vanus või vanused:tõug või tõud:ligikaudsed kaalud:	1				2
923576	2	2	4	Tartu	Ropka-Tammelinn	Ropka surnuaia kõrvalt suunduva tänava ja raudtee piirkond	2010	11	1		3	4	1		1		3	4	1				nende ligikaudne vanus või vanused:tõug või tõud:ligikaudsed kaalud:
923594	3	2	4	Tartu	Ropka	Turu tänav Turu ja Teguri tn. ühinemiskohal	2010	12	1		1	4	1		1	ületas sõidutee ning jätkas liikumist kõnniteel suunaga Emajõe luha poole	1		1				nende ligikaudne vanus või vanused:tõug või tõud:ligikaudsed kaalud:
923606	1	2	3	Tartu	Karlova	Tähe 105(a,b); Forseliuse gümn.	2010	12	2	2010, september-detsember	3	1	1		1		3	1	1				nende ligikaudne vanus või vanused:tõug või tõud:ligikaudsed kaalud:
923622	1	1	5	Keila	Loodekeila	Kruusa 11	2010	10	1		3	3	1		1		1		1		1		nende ligikaudne vanus või vanused:tõug või tõud:ligikaudsed kaalud:	4	2	kodulinde	1	1
923634	1	1	4	Tartu	Veeriku	Näituse tn. raudteeülesõidu kohas, raudteede vahel, jooksis suunaga Tallinna poole. Olen teda näinud 3 korda.	2010	12	2	2010 dets	3	4	1	rebane lonkas tagajalga	1		2	4	1				nende ligikaudne vanus või vanused:tõug või tõud:ligikaudsed kaalud:
923644	1	1	3	Tartu	veeriku	132	2010	12	2	2010-2011, detsember-jaanuar	3	1	1		1		2	4	1		1		nende ligikaudne vanus või vanused:tõug või tõud:ligikaudsed kaalud:	1			1	1
923660	1	1	3	Tallinn	Lasnamäe	Smuuli tee viadukti lähistel, lennujaama pool	2010	12	1		3	4	1		1		2	4	1				nende ligikaudne vanus või vanused:tõug või tõud:ligikaudsed kaalud:
923684	1	2	6	Pärnu	kesklinn	kerese tn.kunstkooli juures	2010	12	1		2	1	1		1		2		1				nende ligikaudne vanus või vanused:tõug või tõud:ligikaudsed kaalud:
923696	1	2	7	Tartu	Veeriku	Veeriku Selveri juures raudtee läheduses	2010	11	1		2	1	1	normaalne	1	jooksiskiiresti üle sõidutee elumajade suunas	2		1				nende ligikaudne vanus või vanused:tõug või tõud:ligikaudsed kaalud:
923704	1	1	5	Põlva	kesklinn	Kesk 16	2010	8	2	2010 juuli-august	3	1	1		1	jooksis lähimasse põõsastikku	3	4	1				nende ligikaudne vanus või vanused:tõug või tõud:ligikaudsed kaalud:
923722	4	1	2	Kuressaare	ei tea	tuule tänav	2010	0	2	suvel kui talvel	1	1	1		1		3	4	1		2	2	prantsuse buldog2 aastat vanau 10 kilo	1			1	1
923732	1	2	7	Viljandi	Uueveski	Kaevu 34	2009	8	2	2009 aug -dets,2010 jaan-märts	1	3	1	ilus rebane,talvel kohev	1	grillisime aias,rebane tuli juurde,viskasime talle toitu,sõi ära,nägime rebast ka pimedas ja hämaras	3	4	2	2010 aasta kevadest pole rebast enam linnas näinud,nägin aga kährikut sügisel 1 kord öösel	1	5	nende ligikaudne vanus või vanused:tõug või tõud:ligikaudsed kaalud:	1			1	1
923738	1	1	5	Tallinn	Kristiine/Mustamäe	Laki 14a	2011	1	1		3	4	2		1		1		1				nende ligikaudne vanus või vanused:tõug või tõud:ligikaudsed kaalud:
923754	1	2	5	Tartu	Supilinn	Lepiku ja Kroonuaia ristmik	2009	10	1		3	3	1		1	Kommentaariks p 14 valikule: ma ei leidnud sobivat, kuid programm ei lubanud vastuseid ära saata ilma ühte kasti märkimata, valisin neutraalseima, sest sobivat ei leidnudKohalik kõuts, kes oli rebasest väiksem, ajas teda Lepiku tänavalt ära, rebane põgenes mööda Kroonuaia tänavat Jakobi mäe suunas	1		1				nende ligikaudne vanus või vanused:tõug või tõud:ligikaudsed kaalud:
923764	1	2	2	Pärnu	Raeküla	Lehola tänavKalevi pst	2010	12	2	2010,jaanuar-detsember	3	1	1		1	narris koera(rihmaga jalutavat koera)	3	3	1	Rebased tuleks linnast eemal hoida kuna nad murravad koduloomi. Isiklikult olen tänu neile kaotanud 2 kassi.	1	2	nende ligikaudne vanus või vanused:tõug või tõud:ligikaudsed kaalud:	1	2	2 kassi	1	1
923780	1	2	3	Tartu	Ülejõe linnaosa	Ranna tee 1E	2010	8	2	2010 aug-dets	2	3	1	Väiksemat sorti rebane	1	Äärmiselt julge ja lubas endast pilte teha. Inimese kohal viibimine ei heidutanud teda. Tundis huvi kassi vastu,kellega rõdul olin.	3	4	1				nende ligikaudne vanus või vanused:tõug või tõud:ligikaudsed kaalud:	1			1	1
923788	1	1	3	Tartu	Kesklinnas	Väike-turu tn 5	2011	1	1		2	4	1		1		3	1	1		1	5	nende ligikaudne vanus või vanused:tõug või tõud:ligikaudsed kaalud:	1	2	kanad	2	1
923798	1	1	3	Tartu	ülejõe	ranna tee 1e	2010	0	2	2010, sügis	2	3	1		1	kohtus kodukassiga	3	4	1		1		nende ligikaudne vanus või vanused:tõug või tõud:ligikaudsed kaalud:	1			1	2
923806	1	2	3	Pärnu	Rannarajoon	Mudaravila ja Kuursaali vahel	2008	6	1		3	1	1		1		1		2				nende ligikaudne vanus või vanused:tõug või tõud:ligikaudsed kaalud:
923814	1	2	4	Tartu	Vaksali	Kuperjanovi 18a-20 vahel	2010	0	1		1	4	1		1		2		1				nende ligikaudne vanus või vanused:tõug või tõud:ligikaudsed kaalud:
923816	1	2	5	Jõgeva	ei tea	haigla hoone juurest liikus Säästumarketi poole	2010	12	1		1	4	1		1	sörkis otsivalt linna poole, istus keset kõnniteed	3	4	1		2	8	nende ligikaudne vanus või vanused:4 aastattõug või tõud:krantsligikaudsed kaalud:40 kg	1			1	2
923820	1	1	6	Pärnu	kesklinn	s-sepa 22a	2010	12	1		3	4	1	pisut rääbakas tundus	1	liikus kõnniteel, hakkas auto ees sõiduteel auto ees jooksma, lõpuks, kui panin täistuled peale, puges ühe autovärava alt läbi ühe maja hoovi	3	3	1		1		nende ligikaudne vanus või vanused:tõug või tõud:ligikaudsed kaalud:	1			1	2
923824	1	2	5	Tartu	eerika	kogre tee 4	2010	12	2	2010 jaanuar-detsember	2	2	1	kevadel nägi välja kehvem	1		3	3	1				nende ligikaudne vanus või vanused:tõug või tõud:ligikaudsed kaalud:
923828	1	1	3	Tartu	Kesklinn	Fortuuna tn ja Narva mnt ristmiku ümbruses	2010	9	2	september-oktoober	3	1	1		1		3	1	1				nende ligikaudne vanus või vanused:tõug või tõud:ligikaudsed kaalud:
923842	1	2	6	Tartu	vaksali	vaksali 31	2011	1	1		3	1		rebane oli väga kõhn, tuli minu poole	1		3	5	1				nende ligikaudne vanus või vanused:tõug või tõud:ligikaudsed kaalud:
923854	1	1	5	Pärnu	Rannarajoon	Suvituse 4A	2010	7	2	2010 mai-august	1	1	1	Tip-Top	1		3	3	1	Mudaravila ümbruses on neid juba aastaid olnud	2		Chihuaha				1	1
923872	1	2	4	Tartu	Maarjamõisa	Raja 31	2011	1	2	2010-12-01	3	3	1		1		1		1				nende ligikaudne vanus või vanused:tõug või tõud:ligikaudsed kaalud:
923876	1	1	7	Tallinn	Pirita-Kose	Kullese tänav	2010	12	2	2010 detsember, 2011 jaanuar	3	3	1	ilus suur koheva karvaga	1	tuli mööda sõidutee serva	2		1		1		nende ligikaudne vanus või vanused:tõug või tõud:ligikaudsed kaalud:					1
923884	1	1	2	Tartu	ihaste	ihaste tee, eeden,annelinna keskus, eedeni ringtee	2010	9	2	2010 rohkem suvepoole ja sügisel	2	4	1		1		3	3	1				nende ligikaudne vanus või vanused:tõug või tõud:ligikaudsed kaalud:
923894	1	2	3	Pärnu	Riia mnt	Riia mnt 86	2011	12	2	november-detsember	3	3	1		2		1		1				nende ligikaudne vanus või vanused:tõug või tõud:ligikaudsed kaalud:
923928	1	1	6	Pärnu	kesklinnas	kesklinna sadamas pärnu jõel	2010	12	2	2010,detsember,2011,jaanuar	3	4	1	oli punarebaseid,ka tumedamaid	1	jooksis pärnu jõe jääl ja otsis laevavindist üleslöödud kala	3	3	2	rebased tulevad tavaliselt pärnu jõe muuli äärtpidi linna poole ka mööda jõejaad raeküla ja vavapärnu poolt	3	3	nende ligikaudne vanus või vanused:tõug või tõud:ligikaudsed kaalud:	1			2	2
923932	1	2	2	Tartu	Tähtvere	Tuglase 13	2010	12	1		3	1	1		1		1		1				nende ligikaudne vanus või vanused:tõug või tõud:ligikaudsed kaalud:
923938	1	2	3	Pärnu	kesklinn	Konse Motell, Suur Jõe 44a	2010	12	2	2010,jaanuar-detsember	2	3	1		1		3	4	1	Rebane jooksis üle hoovi ja suundus tänavale. Olles ise töötaja on seda korduvalt juhtunud juba eelmisest aastatst saadik. Hirmu pole nad veel tekitanud.			nende ligikaudne vanus või vanused:tõug või tõud:ligikaudsed kaalud:
923940	1	1	4	Pärnu	Ranna rajoonis	Pardi 32	2010	12	2	detsember-jaanuar /2010-2011/	3	3	1	normaalne	1	korra oleks nagu autoteel jälgi ajanud	2	3	1	tundub olevat kindel liikumis tee, lumega on näha	1		nende ligikaudne vanus või vanused:tõug või tõud:ligikaudsed kaalud:	1			1	1
923952	1	2	3	Tartu	Kesklinnas	Raekoja plats	2009	0	1		3	1	1		1		3	4	1				nende ligikaudne vanus või vanused:tõug või tõud:ligikaudsed kaalud:
923954	2	1	4	Pärnu	kesklinnas	Koidula park	2010	8	2	suvel kolm korda /2009-2010/	2	1	1	korra oli vähe kõhna aga muidu normaalne	7	nähes lõppuks mind ei ehmatanud ära, vaikselt eemaldus, käisin veel paarsada meetrit järgi parajas tempos.	3	3	1				nende ligikaudne vanus või vanused:tõug või tõud:ligikaudsed kaalud:
923966	2	2	3	Tartu	Ülejõe	Uus tn 5 ees/ Uus tn 3 taga kesklinna suunas liikumas	2010	0	1	suvi	3	3	1		1		1		1				nende ligikaudne vanus või vanused:tõug või tõud:ligikaudsed kaalud:
923972	1	2	3	Pärnu	kesklinn	Endla teatri ees	2010	12	2	2010 november-detsember	3	3	1		1		1		1				nende ligikaudne vanus või vanused:tõug või tõud:ligikaudsed kaalud:
923988	1	1	6	Keila	KEK i juures	Paldiski mnt.50	2010	12	1	2009 - 2010	2	1	1		1	inimesi nähes põgenes	3	1	1		1		nende ligikaudne vanus või vanused:tõug või tõud:ligikaudsed kaalud:
923992	1	2	2	Tartu	Tähtvere	Tammsaare 8, jooksis vastasoleva tankla taha võssa	2011	1	2	2010, oktoober-november.	2	3	1	üsna väike oli	1	esimesel korral ajas jalakäijat taga.	1		1				nende ligikaudne vanus või vanused:tõug või tõud:ligikaudsed kaalud:
924004	1	2	2	Tallinn	Merivälja	Hõbekuuse tänav	2010	12	1		3	1	1		1		3		1				nende ligikaudne vanus või vanused:tõug või tõud:ligikaudsed kaalud:
924006	1	1	4	Tallinn	Nõmme	Kaskede pst 24	2011	1	2	2008-2011 iga kalendrikuu	2	3	1	ilus loom	2	suvel sügisel uuris põhjalikult aiagrilli ja kassile jäetud toidujääkide kaussi õues.muul ajal on lihtsalt aiast läbi jooksnud järgmistesse aedadesse.olen üritanud teda pildistada kuid pole õnnestunud. kord nägin rõdult et on maja nurga taga autode vahel kuid ju ta tunnetas kuidagi minu kohalolekut ja ei tulnud edasi kuigi tavaliselt on rõdu alt läbi käinud. kord olin parasjagu rõdul kui naaberae…	3	3	1		1		nende ligikaudne vanus või vanused:tõug või tõud:ligikaudsed kaalud:	1			2	2
924024	1	1	2	Pärnu	mai	papiniidu 29	2010	12	2	2010 jaanuar-detsember /2010-2011/	1	3	1		1		1		2				nende ligikaudne vanus või vanused:tõug või tõud:ligikaudsed kaalud:
924034	1	1	5	Pärnu	rääma	männi 10	2010	1	2	nädal	3	3	1		1		3	1	1		2	2	nende ligikaudne vanus või vanused:tõug või tõud:ligikaudsed kaalud:	1			2	1
924058	1	1	3	Pärnu	Ranna rajoon	Lootsi tn. jahtklubi läheduses	2010	9	1		3	1	1		1		3	3	1				nende ligikaudne vanus või vanused:tõug või tõud:ligikaudsed kaalud:
924102	1	1	2	Pärnu	kesklinn	port arturi parkimisplats	2010	12	2	2010 detsembri kuu	3	1	1		1	rebane suundus parkimishoonesse mille ehitus on alles pooleli	3	1	1		1		nende ligikaudne vanus või vanused:tõug või tõud:ligikaudsed kaalud:					1
924116	1	1	3	Tallinn	kesklinn	kadriorg	2010	9	2	märts-november	3	1	1	tavaline	1	liikus pargis	1		1	olin vahtkonnas presidendi majas kadriorus ja pargis elab rebane juba terve aasta vähemalt seda 2010 a			nende ligikaudne vanus või vanused:tõug või tõud:ligikaudsed kaalud:
924132	1	1	4	Tartu	Emajõe ääres, Siili uuselamute rajooni lähedal	Siili tänav on vist selle nimi	2010	6	1		1	2	1		1		1		1				nende ligikaudne vanus või vanused:tõug või tõud:ligikaudsed kaalud:
924134	1	1	6	Pärnu	kesklinna sild, kontserdimaja	Pärnu Vee 2	2010	12	2	2010 dets. - 2011 jaanuar	3	3	1	Väga ilusad rebased.	1	Märgistas territooriumi	1		2	Õnnestus rebaste tegevust filmida.			nende ligikaudne vanus või vanused:tõug või tõud:ligikaudsed kaalud:
924142	1	2	3	Tartu	Annelinn	Kalda tee 43	2010	0	2		3	4	1		1	käis mööda sõiduteed	2		1				nende ligikaudne vanus või vanused:tõug või tõud:ligikaudsed kaalud:
924152	1	1	5	Pärnu	ranna rajoonis	Sääse tn 3 Psühhiaatriahaigla	2011	1	1		2	4	1		1	Istus natukene aega minu auto kõrval ja siis jalutas rahulikult minema.	2		1		1		nende ligikaudne vanus või vanused:tõug või tõud:ligikaudsed kaalud:	1		Kass ründas rebast, kuna rebane jalutas õue. seejärel rebane põgenes, ilmselt ehmus kassi ootamatust rünnakust tema poole	1	1
924164	1	2	7	Pärnu	Raeküla	Videviku 6	2010	1	2	4-5 korda kuus/2005-2010/	3	3	1	7.-nad on olnud aastaid ja igal kuul näen neid maja ümbruses ja aias.	1		3	3	1	Urgu linnas pole näinud aga pidevalt kraabivad aia alla süvendeid et aeda tulla. Paar aastat tagasi oli üks iga õhtu kell 22.30 aias. Elan metsakalmistul ja siin on ka tihti näha kährikkoerad (2 tk ) nii kalmistul kui aias.mets nugis on päris sagedane külaline ja muidugi jänesed (viimane aasta kül väga harva) 2010 märtsis nägin kahel korral maja juures ilvest.10. ja 11.küsimus ei luba kasutada mi…			nende ligikaudne vanus või vanused:tõug või tõud:ligikaudsed kaalud:
924166	1	2	6	Pärnu	Vana-Sauga	V.-Sauga 28 hoovis )TÜ Eesti Mereinstituudi välibaas	2010	12	1		1	3	2	kogu tagakeha rääbakas, saba peaaegu karvutu	1	ronis akna all olevale hangele, vaatas sisse ja lahkus rahulikult edasi toimetama. ilmselt otsis kala, millega me võimalusel naabri kassi toidame	2		1				nende ligikaudne vanus või vanused:tõug või tõud:ligikaudsed kaalud:				2	1
924172	2	2	6	Pärnu	Mai elamurajoonis	Mai 23 ja 25	2010	8	2	juuli-september	3	1	1		1	haugatas	3	3	4				nende ligikaudne vanus või vanused:tõug või tõud:ligikaudsed kaalud:
924176	3	2	6	Pärnu	Mai elamurajoonis	2010-05-01	2009	6	2	mai-okt 2008-2010	3	4	1		1	ületas sebral sõiduteed	2	4	1				nende ligikaudne vanus või vanused:tõug või tõud:ligikaudsed kaalud:
924184	1	1	2	Pärnu	Ilvese ja Kirsi tn ristil	ei tea	2011	1	1		3	1	1		1	jooksis teise rebasega ja midagi oli ühel hambus kah	3	1	2		1		nende ligikaudne vanus või vanused:tõug või tõud:ligikaudsed kaalud:	1			1	2
924186	3	2	6	Pärnu	Vana-Pärnu	Laevaremonditehase ujuvtöökoda	2010	2	1		1	4	1		1	Kai ääres olevate laevade meeskonnad toitsid seda rebast (nii räägiti)	1		1				nende ligikaudne vanus või vanused:tõug või tõud:ligikaudsed kaalud:
924190	1	1	6	Pärnu	Mai rajoon	Viisitamme maja	2009	8	2	2009 aug- sept	3	4	1	norm	1	üle tee Mai tn tiigi poole	1		1	23. küsimus kuri küsimus			nende ligikaudne vanus või vanused:tõug või tõud:ligikaudsed kaalud:
924192	4	2	6	Pärnu	Mai elamurajoonis	korteriühistu MERIKARP läheduses haljasalal	2010	8	2	mai-okt 2008-2010	2	1	1		1	oli poegadega ja ei suvatsenud lahkuda, pigem liikus minu rihmastatud taksikoera suunas ja pidin teda hirmutama, kuna koer üritas jahti pidama hakata	3	5	4				nende ligikaudne vanus või vanused:tõug või tõud:ligikaudsed kaalud:
924198	1	2	6	Pärnu	Mai rajoon	Mai tn 15	2010	7	2	2010 talv, aug	1	3	1		1	ilmselt käis prügikaste kontrollimas	3	3	1	23. küs- võiks olla valikus: linn planeerida nii, et rebastel poleks seal võimalik elada, siis poleks ka probleeme. Veel- tegemist on ilmselt Pärnu mudaravila hoovis elava rebasega. Elavad seal mitu aastat õuepoolses osas keskküttesüsteemide torude vahel maa all			nende ligikaudne vanus või vanused:tõug või tõud:ligikaudsed kaalud:
924202	1	1	2	Tartu	Kesklinn/Karlova	Lina tänav, turu tänav(katlamaja ümbrus).	2010	7	2	Mai-August	2	4	2		1		3	3	1		1		nende ligikaudne vanus või vanused:tõug või tõud:ligikaudsed kaalud:
924214	1	2	5	Tartu	Eerika majad	enne linnapiiri eerika viimased majad, garaazide juures	2010	8	1		2	4	2	pool keha oli karvadest paljas	1		1		1	nägin rebast suvel, st juuni-september, täpselt ei mäleta kunaRaadi surnuaedades o0n rebaste koloonia, surnuaiavahid on nendega hädas; Miina Härma Gümnaasiumi öövalvuritädi kirjeldas mulle, kuidas kooli hoovis käib pidevalt üks loom; tuttavad poemüüjad on kirjeldanud, kuidas rebased käivad poe prügikastidest söömas; linnalähedane Räni küla tagumine osa on rebaseurge täis, seal kandis kassid kelle…			nende ligikaudne vanus või vanused:tõug või tõud:ligikaudsed kaalud:
924216	1	2	6	Tartu	Variku	Voolu-Kesa-Timuti	2010	12	2		1	3	1	Siin on neid rebaseid mitu, üks on vana ja päris priske isarebane, Üks on selline rootsik väike arvatavasti emarepsik ja üks on väga ilus suur, väga julge,tumedama karvaga noor rebane.	3	Väike emarebane otsib süüa kogu aeg- virutab linnaservast kanu- noor ja suur vahib mul aegajalt aknast sisse, asjatab hoovi peal ja magab aias põõsaste vahel.	3	3	1	Elan ise ca5m tartu linnapiirist ja siin on mul 3 kitse liikumas- 1 oli tänagi aias söömas kartulikoori ja porgandeid, on ka 1 hiigelsuur jänes, nugis oli suvelõpul aias, öökullil olid pojad 3 tk aias. Mingi loom elab veel- pisikesed jäljed on lume aegajalt näha.	4	8	nende ligikaudne vanus või vanused:5,3 ja2 atõug või tõud:Saksa lambakoer ketis, rotikasegu ja kaukaaslasesegu (krantsitõugu siis)lahtiselt aga oma järelvalve allligikaudsed kaalud:40-50 kg kõik	4	2	kanu murdnud koos rebasepoegadega	1	1
924218	1	1	2	Tartu	Ihaste	Lepalinnu	2010	10	2		3	3	1		1		1		1		2	2	2, krants	1			2	1
924220	1	1	3	Tartu	Annelinn	Kaunase pst	2010	10	2	2005-2010	2	1	1		1		3	1	1				nende ligikaudne vanus või vanused:tõug või tõud:ligikaudsed kaalud:
924224	1	2	4	Tartu	Tähtvere	Vikerkaare 2, Vikerkaare 4	2009	11	1		1	3	1		1	jooksis aias ringi, otsis väljapääsu	1		1		1		nende ligikaudne vanus või vanused:tõug või tõud:ligikaudsed kaalud:
924244	1	2	3	Tartu	Veeriku	Raja tn 31	2010	0	2	2007 kuni 2010	1	3	1		1	nuuskis maad; võimalik, et midagi sõi; jalutas rahulikult mööda sõiduteed või muruplatsil	1		1				nende ligikaudne vanus või vanused:tõug või tõud:ligikaudsed kaalud:
924246	2	2	3	Tartu	Karlova	Purde 27	2010	12	2	2010, arvatavasti alates kevadest kuni siiani	3	1	1		1	jalutas sõiduteel; ajas taga ühte tänaval hulkuvat kassi (aga see pääses); jalutas Purde 27 ühiselamu aedtarast sisse (mitmel korral)	3	3	1				nende ligikaudne vanus või vanused:tõug või tõud:ligikaudsed kaalud:
924248	1	2	4	Pärnu	rannarajoon	Tammsaare 26	2010	6	1		2	4	2		1	toimetas prügikasti lähemas ümbruses	3	1	1		1		nende ligikaudne vanus või vanused:tõug või tõud:ligikaudsed kaalud:	1			1	1
924250	1	2	3	Tallinn	Lasnamäe	Läänemere tee 31	2010	0	1		2	1	1	See oli rebasepoeg (kohtumine leidis aset juunis või juulis), nägi veidi kõhn välja.	1	Luusis üksinda ringi kooliaias rohu sees (Lasnamäe Üldgümnaasium), tundus olevat segaduses ja hirmul. Kooliaiast jooksis edasi korterelamute poole.	3	1	1	Oleks kommentaar nende küsimuste osas, mis puudutavad seda, kui palju häirib inimest rebane linnas. Mind häirib küll rebase nägemine linnas, kuid ei häiri mitte rebane kui selline, vaid see, et inimene on oma elutegevusega tunginud rebaste jt loomade elualadele, nii et loomad ei saa elada rahus ilma ohtlike situatsioonideta, mida tekitab inimene - ning seetõttu on kurb vaadata rebast seal, kuhu t…			nende ligikaudne vanus või vanused:tõug või tõud:ligikaudsed kaalud:
924254	1	1	5	Pärnu	Ülejõe, Tallinna mnt. algus	Suur-Jõekalda t., Kesklinna silla all	2011	1	1		3	1	1	Tustis ringi ,otsis lume seest toidu jäänuseid	2	Jälgisime asja silla pealt, oli omaette,meie teda ei häirinud. Teatasime ka igaks juhuks 112	1		1		3	2	nende ligikaudne vanus või vanused:tõug või tõud:4-5 aastat, krantsidligikaudsed kaalud:	1			1	2
924264	1	2	2	Pärnu	ranna rajoon	Pärnu rannas	2010	8	2	suvi /2009-2010/	2	1	1		1		3	3	1				nende ligikaudne vanus või vanused:tõug või tõud:ligikaudsed kaalud:
924272	1	1	3	Tartu	kivilinn	rõõmu tee 10c	2011	1	1		3	4	1		1		3	3	1				nende ligikaudne vanus või vanused:tõug või tõud:ligikaudsed kaalud:
924276	1	2	4	Tartu	ei tea	Turu 32	2010	11	1		2	4	1		1	Rebane tuli Emajõe poolt raudtee ülesõidu kohalt ja suundus Tehase tänava poole	3	4	1	olen näinud nirgi/tuhkru laadset looma, kuna kohtumine toimus hämaras on raske öelda, mis loomaga täpselt tegu oli. Nägin teda Karlova linnaosas, samuti 2010. aastal, kevadel			nende ligikaudne vanus või vanused:tõug või tõud:ligikaudsed kaalud:
924300	1	2	3	Tallinn	Viimsi	Pargi tee	2011	1	1		3	1	1		1		2	3	1		1		nende ligikaudne vanus või vanused:tõug või tõud:ligikaudsed kaalud:
924304	1	2	3	Tartu	kesklinn	Liivi 2, Toomemäe all	2006	10	2	2006-2009	3	1	1		1		3	1	1				nende ligikaudne vanus või vanused:tõug või tõud:ligikaudsed kaalud:
924310	1	2	5	Tallinn	pirita	Haabneeme alevik,Harjumaa,Kaluri tee 5	2010	8	2	2010 juuni-nov	2	1	1		1		3	3	1				nende ligikaudne vanus või vanused:tõug või tõud:ligikaudsed kaalud:
924328	1	2	3	Haapsalu	Promenaadil	Kuursaal	2010	0	1	-	3	1	1	-	7	-	3	5	1	Nägin rebast suvel. Jäin seisma rebast vaatama ning ta hakkas rahulikult minu poole tulema. Ta jõudis umbes pooleteise meetri kaugusele minust. Pelgasin, et ta tuleb veel lähemale ja liigutasin end järsult, siis ta hakkas kartma ja pöördus prügikasti juurde tagasi. Tema välimus oli üllatavalt hea - ta ei olnud üldse rääbaka välimusega.			nende ligikaudne vanus või vanused:tõug või tõud:ligikaudsed kaalud:
924336	1	2	3	Pärnu	ei tea	Suur-jõe tänav, Alevi kalmistu.	2010	10	1		2	4	1	kõhn ja väike	1	jooksis üle tee, kalmistult jõe suunas	3	1	1				nende ligikaudne vanus või vanused:tõug või tõud:ligikaudsed kaalud:
924342	1	1	4	Tallinn	Nõmme	Õhtu 11	2011	1	1		3	3	1		1	Otsis koertele pandud toitu.	3	4	1		1		nende ligikaudne vanus või vanused:tõug või tõud:ligikaudsed kaalud:	1				3
924346	1	1	2	Keila	Vasara	Vasara 6	2010	0	1		3	3	1		1	Ajas kassi taga	2		1				nende ligikaudne vanus või vanused:tõug või tõud:ligikaudsed kaalud:
924356	1	1	3	Tallinn	Kesklinn	Lilleküla rongipeatus	2011	1	1		3	1	1		1		2	4	1				nende ligikaudne vanus või vanused:tõug või tõud:ligikaudsed kaalud:
924368	1	2	3	Tartu	ei tea	TYMRI ees Riia tänaval	2010	11	1		3	1	1		1	jooksis üle tee	1		1				nende ligikaudne vanus või vanused:tõug või tõud:ligikaudsed kaalud:
924372	1	2	6	Tallinn	Mähel	Oblika tn	2010	12	1		3	3	1	väga ilus, koheva karvaga	6		3	3	1	Jänes elas suvel parklas minu auto taga (Lasnamäel). Kitse olen näinud äärelinnas.			nende ligikaudne vanus või vanused:tõug või tõud:ligikaudsed kaalud:
924384	1	1	4	Tartu	Karlova	Aleksandri 40	2010	5	1		3	1	1	mulje oli, et erakordselt pikk ja kohev saba oli, aga sellised on vist kõik rebased ;)	1	oli teel kuhugi: tuli jõe poolt, ületas joostes Aleksandri tänava ja jätkas teed Kalevi tänava suunas	2	4	1	Küsimust 23. puudutav märkus: puudu on mõttekas vastusevariant: 'rebaste arvu linnaruumis tuleks uurida ja vajadusel kontrollida', sest kust tean mina või uurijad, kas seda on vaja piirata, samas niisama stiihiliselt ei saa populatsiooni ju samuti lasta areneda, ega rebane pole lind, ta tegutseb inimesega samas ruumis ja teatud arvukuse juures hakkavad paratamatult tekkima probleemid			nende ligikaudne vanus või vanused:tõug või tõud:ligikaudsed kaalud:
924386	1	2	3	Tartu	kesklinn	Vallikraavi tänava maja nr 4 ja 6 vahelise parkla nõlval.	2010	0	1		2	1	1		1		2		1				nende ligikaudne vanus või vanused:tõug või tõud:ligikaudsed kaalud:
924388	1	2	6	Pärnu	Mai tänaval	2019-05-01	2010	9	2	2010 september-detsember	3	3	1		1	oli väga julge	3	4	1	korduvalt kahte kährikut Mai 19 ees 2010 detsembris, jaanuaris			nende ligikaudne vanus või vanused:tõug või tõud:ligikaudsed kaalud:
924400	1	2	5	Pärnu	ülejõe	jannseni 6 ja 8 majade vahel	2011	1	2	2010 oktoober-detsember	3	3	1		1		1		1		2		nende ligikaudne vanus või vanused:tõug või tõud:ligikaudsed kaalud:					2
924412	1	1	3	Pärnu	vanapärnu sadamas	emajõe tn? vist:)	2010	0	2	2009-2010	1	1	1	tundusid noorloomad olema ja pisut kõhnavõitu ka	1	ronisid kuni 9m kõrgustel puuriitadel,otsides kevadeti linnupesi.tundus sammuti,et pesad olid ka rajatud puuriitade vahele kuhu,puistmaterjal oli kauemaks kui paar kuud seisma jäänud.	3	3	4	Mainiksin siinkohal ära ka kährikute populatsioon on sadamas suur.Ka olen täheldanud metskitsede suurenevat arvu pärnu lennuvälja ümbruses.Tahaksin veel käitumise kohta öelda niipalju,et nad ei pelga läheduses töötavaid suuri masinaid,ega tee neist ültse väljagi.See kehtib nii rebaste,kährikute kui ka metskitsede kohta.			nende ligikaudne vanus või vanused:tõug või tõud:ligikaudsed kaalud:
924416	1	1	6	Pärnu	vana pärnu	kesk 1a	2011	1	2	sep.2010-jan2011	2	1	1	noorloom	1		3	3	1		1		nende ligikaudne vanus või vanused:tõug või tõud:ligikaudsed kaalud:	1			1	1
924424	1	1	5	Tallinn	Kristiine	TÜVE 35	2010	11	2	2 päeva	2	3	1		1		2	4	1		3	2	väiksedtõug või tõud:ligikaudsed kaalud:				1	2
924428	1	2	5	Tallinn	Pirita	Maarjamäe memoriaal	2010	12	2	oktoober-detsember 2010 kella 18 paiku	3	4	1		1	jäi mulje nagu sooviks ta teed ületada, et mere äärde pääseda, seisis lumisel teevallil	2	4	1				nende ligikaudne vanus või vanused:tõug või tõud:ligikaudsed kaalud:
924454	1	2	4	Viljandi	Peetrimõisa	Kirsi põik 12	2010	0	2	2010, jaanuar-detsember	1	3	1		6	naabrite juured astus paar sammu läbi lahtise rõduukse tuppa (toas oli toajänes), on viinud ära õue jäetud jalanõusid ja kakelnud kassidega, vahel öösel on kuulda rebase haukumist, meil jalutab pea igal õhtul/öösel terassilt läbi, kui suvel grillitakse, on rebane kindlasti läheduses, suvel ja kevadel on teda näha kuurilobudiku katusel päikese käes peesitamas jne.	3	4	4	Tundub, et meie rebane elab siin peaaegu aastaringselt, naaberkrundil on vana pooleldi maha jäetud (traataiaga piiratud territoorium) aiand ja seal ühe lagunenud lobudiku all elab terve perekond - suvel on näha mängimas 3-4 kutsikat ja rebase ema ja/või isa neid valvamas. Ümberkaudu jalutavatest inimestest ja koertest nad end eriti häirida ei lase ja vahel on rebast rahulikult meie aias akna all …	1		nende ligikaudne vanus või vanused:tõug või tõud:ligikaudsed kaalud:
924468	1	2	5	Pärnu	Raeküla	Marjametsa tee 6	2010	12	2	2009 mai-2010 detsember	1	1	1		2	Eks nad nuusivad siin ringi ja otsivad süüa igalt poolt.Kuna meil krundil aeda ümber pole, on võimalik kõrvalhoonesse sisse pääseda.Kassi pärast on hirm, et äkki murrab maha.	3	4	1	2009 a.tuli rebane 3 pojaga maja juurde, kuna meil on mets ka siinsamas.Elasid nad ilmselt metsas asuva mahajäetud maja vundamendi all, jäljed olid näha ja tihti kostis rebase haukumist, kui ta poegi hoiatas.Püüdsime neid eemale hirmutada. Nüüd nad on vist elamiseks teise koha leidnud, olen kuulnud, et inimesed söödavad neid. Sellepärast tuligi vist üks lähemale kui püüdsin teda maja eest minema …	1		nende ligikaudne vanus või vanused:tõug või tõud:ligikaudsed kaalud:	1		Oma silmaga ei näinud, aga kass kakles mingi loomaga trepil.Samal ajal elas rebane 3 pojaga maja läheduses.	1	2
924488	1	2	6	Pärnu	rannarajoon	Tammsaare pst.hotell Strand	2011	1	1		3	1	1		1	tegi kõva häält, midagi kajaka kisa ja koera ulgumise vahepealset	3	3	1	Pärnu rannapargis põtra, metskitse, madusid			nende ligikaudne vanus või vanused:tõug või tõud:ligikaudsed kaalud:
924492	1	1	5	Tallinn	Kesklinna, Pirita ja Lasnamäe piirde ristumiskohas	Mäe 7	2011	1	2	2010-2011 aastal aastaringselt	1	3	1	Hästi söönud, suur, tugev, koheva saba ja terve läikiva karvastikuga	1	Julge	1		1	Mäe 7 majast ca 20 meetri kaugusel peesitas 2010 suvel künka otsas rohu sees rebane umbes kella 11:00-16:30, väga julgelt. Samal ajal piirkonnas liigub vähe inimesi. Olen rebastest aknast ka mõned pildid teinud. Rebaseid olen täheldanud siin kogu aeg, mil elanud olen, aastast 1990. Varasemalt umbes kord kord kvartalis, tinglikult aastast 2000 kord kuus ja umbes viimasel viiel aastal vähemalt kord…	1			2	1	üks kord rünnanud kassi	3	2
924494	1	2	3	Maardu	Muuga	Vana-Narva mnt	2010	11	2	2007-2010	3	4	1		1		3	3	1				nende ligikaudne vanus või vanused:tõug või tõud:ligikaudsed kaalud:
924498	1	2	5	Tallinn	Pirita	Viirpuu tee 16	2011	1	2	2006-2011	3	1	1		1	otsis midagi, võimalik, et toitu	3	3	1	olen kohanud ka rebast Viimsis Laidoneri pargis	1		nende ligikaudne vanus või vanused:tõug või tõud:ligikaudsed kaalud:	1			1	2
924522	1	2	7	Tallinn	Maarjamäe	Kase 68	2011	1	1		2	1	1	hommikuhämaruses tundus välimus tavaline olevat	1	lippas auto ees üle tänava	3	4	1	rebane elutseb arvatavasti klindialuses metsas Lasnamäe ja Maarjamäe vahel. Samas kohas nägi tütar rebast detsembris. Inimesi vist eriti ei pelga, auto eest üle tee jõudnult jäi võsaservas seisma ja jalakäijaid uurima.	1		nende ligikaudne vanus või vanused:tõug või tõud:ligikaudsed kaalud:					1
924552	1	2	3	Tartu	Karlova	Saekoja tänaval Tähe ja Raua vahel	2010	6	1		2	1	1		1	kõndis mööda tänavat minu ees	3	3	1				nende ligikaudne vanus või vanused:tõug või tõud:ligikaudsed kaalud:
924560	1	2	6	Tartu	Kvissental	Tüürimehe	2010	12	2	2010 märts-mai	1	3	1		1		1		1				nende ligikaudne vanus või vanused:tõug või tõud:ligikaudsed kaalud:
924582	1	1	6	Tartu	Uus-Ihaste	Pallase124	2011	1	2	2008-2011	2	1	1		1	neid oli neli ja tegid sugu	3	3	3				nende ligikaudne vanus või vanused:tõug või tõud:ligikaudsed kaalud:	1			1	1
924586	1	1	2	Tallinn	kesklinn	Stockmanni ees	2010	12	1		3	1	1		1		1		1				nende ligikaudne vanus või vanused:tõug või tõud:ligikaudsed kaalud:
924598	1	2	3	Tallinn	kesklinn	Ahtri tänav, madalate põõsastega haljasala kahe sõidusuuna vahel.	2010	10	1		3	1	1		1	kõndis haljasalal paiknevas põõsastikus, ilmselt otsis võimalust tee ületamiseks	2		1				nende ligikaudne vanus või vanused:tõug või tõud:ligikaudsed kaalud:
924602	1	2	3	Tartu	Karlova	Rebase 10	2010	9	2	2010, august-september	3	1	1		1		3	4	1	Suvel märkasin Zeppelini keskuse juures olevas alajaamas vähemalt nelja rebase noorlooma mängimas.			nende ligikaudne vanus või vanused:tõug või tõud:ligikaudsed kaalud:
924606	1	1	4	Tallinn	Lasnamäe	Pallasti 40	2010	0	2	2009-2010	2	1	2		1		3	3	1	Olen rebaseid näinud ka Kadrioru pargi ja Laagna tee vahelisel alal.Rebasekutsikad ajasid hulkuvaid kasse taga.Minu koeral(linnas) oli nahahaigus mis pidavat esinema rebastel.Näinud tihti ka jänest Pallasti 40 lähedal asuval vana paekivi karjääri alal.			nende ligikaudne vanus või vanused:tõug või tõud:ligikaudsed kaalud:
924616	1	1	4	Tartu	Karlova	Lina 5	2010	11	2	1-3 kuud	3	4	1	normaalses toitumuses, emane	1		3	3	1			2
924618	1	1	4	Tartu	Vana-Ihaste	Hipodroomi 53	2010	6	2	2010 märts-november	2	3	1		8		3	3	1	Küsimustikus kirjeldatud rebast olen kohanud sõbra juures. Arvan, et tegelikult käib ta seal tihedamini ning vist sõbrustab ka nende kassiga. Küsimusele nr. 10 sai vastata ainult ühe variandi, kuid seda rebast on nähtud tihti ja igal ajal.			nende ligikaudne vanus või vanused:tõug või tõud:ligikaudsed kaalud:
924622	1	1	2	Tallinn	Pirita	Mere ääres Pirita tee kõrval oleva obeliski juures, rattatee ja sõidutee vahel	2010	8	1		3	2	1		1	jooksis mere äärest üle sõidu tee metsatuka poole	1		1				nende ligikaudne vanus või vanused:tõug või tõud:ligikaudsed kaalud:
924636	1	1	6	Tallinn	Haabersti	Silmu 1	2011	1	2	kogu 2010 aastal	1	3	1		4		3	4	1		1		nende ligikaudne vanus või vanused:tõug või tõud:ligikaudsed kaalud:	2	1	kasse	2	1
924656	1	1	4	Tallinn	Mõigu (kesklinn)	Kanali tee alguses	2010	10	2	2010, oktoober-november	3	4	1	välimuselt ilus, noor	1		3	4	1		3	2	nende ligikaudne vanus või vanused:4 ja 9tõug või tõud:tiibeti mastiff ja krantsligikaudsed kaalud:60 ja 30 kg	1			3	1
924662	1	2	3	Tartu	ei tea	Ujula tn, TÜ spordihoone	2010	4	1		3	1	1		1		1		1				nende ligikaudne vanus või vanused:tõug või tõud:ligikaudsed kaalud:
924664	1	2	6	Tallinn	Mustamäe	Sütiste tee 44 ja Sütiste tee 46 nurgal	2011	1	1		3	1	1	rebane oli väga kõhn	1	oli prügiaia juures	3	1	1	Sütiste parkmetsas jäneseid			nende ligikaudne vanus või vanused:tõug või tõud:ligikaudsed kaalud:
924670	1	2	3	Tallinn	Kalamaja ja Kesklinna piiril	Põhja pst 29	2010	11	1		2	1	1		1	läks üle tee	2		1				nende ligikaudne vanus või vanused:tõug või tõud:ligikaudsed kaalud:
924672	1	2	3	Tartu	kesklinn	Emajõe ärikeskus, Tasku	2009	0	1		3	1	1		1		1		1				nende ligikaudne vanus või vanused:tõug või tõud:ligikaudsed kaalud:
924682	2	1	4	Tallinn	Mõigu (kesklinn)	Juhtme ja Korgi tänava ristmikul, edasi liikus Juhtme 12 õue (hetkel elaniketa maja)	2010	11	1		1	1	1		1	Tundus, et minu nägemine ei ehmatanud teda, jätkas rahulikult liikumist (kell oli u. 10 hommikul)	3	4	1		3	2	nende ligikaudne vanus või vanused:4 ja 9tõug või tõud:tiibeti mastiff ja krantsligikaudsed kaalud:60 ja 30 kg	1			3	1
924690	1	1	4	Pärnu	Kesklinn	Ringi tn	2010	12	2	2009-2011	2	1	1		6		3	4	1		2	2	inglise buldog 5aastat, 27kg	1			1	1
924694	1	2	4	Tallinn	Pelgulinn; Stroomi rand; kaldapealsel jääl	Rannahoone lähedal	2011	1	1		3	1	1		1	Nuuskis maad	3	1	1				nende ligikaudne vanus või vanused:tõug või tõud:ligikaudsed kaalud:
924750	1	2	6	Tartu	Ihaste	Kiigemäe	2010	12	2	jaan.-dets. /1997-2010/	2	3	1		3		3	1	1	Dets.2010 hommikul kell 8.00 Kiigemäe 6 aknast metskitse, kes tuli Metshirve tänavalt ja suundus Kasesalu tn. poole			nende ligikaudne vanus või vanused:tõug või tõud:ligikaudsed kaalud:	2	1	kassi, kass on ka kadunud, arvatavast viis rebane ta ära	2	2
924756	1	2	4	Tartu	raadi	mõisatalli 12a	2010	1	2	2009-2010 kevad	3	3	1		1	enamasti kõnnivad mööda, vahest hüppavd üle aia ka meie hoovi. Ühel korral olime ka tunnistajaiks kahe rebase kaklusele meie hoovis.	3	1	2		2	2	krants,8 a,10kg	1			1	2
924772	1	2	4	Tallinn	Nõmme	Särje 23	2009	10	2	2010 sügis	2	4	1		1		3	1	1		1		nende ligikaudne vanus või vanused:tõug või tõud:ligikaudsed kaalud:	1			2	1
924776	1	2	3	Tallinn	Viimsi alevik	Nelgi tee	2011	1	2	2010 oktoober-detsember	2	3	1	kohev	1	kõndis mööda teed	1		1		1		nende ligikaudne vanus või vanused:tõug või tõud:ligikaudsed kaalud:	1				1
924780	1	2	3	Tallinn	Lasnamägi	Vana-Narva mnt, Katleri	2009	0	1		1	4	1		1		2		1				nende ligikaudne vanus või vanused:tõug või tõud:ligikaudsed kaalud:
924782	1	1	4	Tallinn	kristiine	mõtuse 23	2010	12	1		3	1	1	väga hea välimuseda ja koheva karvaga	1	tuli, vaatas otsa, läks rahulikult naabriaeda, kohtus kassiga, läks edasi	3	3	1		1		nende ligikaudne vanus või vanused:tõug või tõud:ligikaudsed kaalud:				2	1
924786	1	2	3	Tallinn	Kristiine	Retke tee 17	2010	10	2	kaks nädalat	3	4	1		1	jooksis üle tee	3	1	1				nende ligikaudne vanus või vanused:tõug või tõud:ligikaudsed kaalud:
924796	1	2	5	Tartu	Ropka park	Tähe tänava Elioni maja juures	2010	10	2	oktoober-november	3	1	1		1		3	3	1		2	2	krants:tõug või tõud:ligikaudsed kaalud:	1			3	1
924800	1	1	6	Tallinn	Kadriorg	Mäekalda 11	2010	5	2	mai-november 2010	1	1	1		1		3	4	4		3	2	nende ligikaudne dogi 10 aligikaudsed kaalud:	1			1	1
924804	1	1	4	Tartu	Tähtvere	Lauluväljaku alumises parklas, Laulupeo pst 25	2010	10	2		3	1	1		1		3	3	1				nende ligikaudne vanus või vanused:tõug või tõud:ligikaudsed kaalud:
924808	1	1	6	Kilingi-Nõmme	linnaosi ei ole	Aia tn 22	2010	11	2	2010 november	1	3	2	sama oli rootsik	1	jalutas haljasalal ringi	1		1		1		nende ligikaudne vanus või vanused:tõug või tõud:ligikaudsed kaalud:	1			1	2
924812	1	1	5	Tallinn	Kesklinn	Vabaduse väljak, Estonia pst algus, Inglise Kolled˛i ees asuv trollibussipeatus	2007	11	1		3	1	1	Tundus olevat hästitoitunud	1	Jalutas risti üle Estonia puiestee Inglise Kolled˛i juurest teisele poole sõiduteed, ei olnud eriti kartlik	2		1				nende ligikaudne vanus või vanused:tõug või tõud:ligikaudsed kaalud:
924820	1	1	3	Kuressaare	Smuuli tn	Süg staadion	2010	0	2	mai novemer	2	4	1		1		3	3	1				nende ligikaudne vanus või vanused:tõug või tõud:ligikaudsed kaalud:
924822	1	2	6	Tallinn	Kristiine	Kristiine kaupluse taga Tulika tn	2011	1	1		2	1	2	ainult saba oli karvadeta	1	ületas tänavat	1		1				nende ligikaudne vanus või vanused:tõug või tõud:ligikaudsed kaalud:
924832	1	2	4	Tallinn	Pirita	Pirita tee, Maarjamäe kandis, läks mere poolt üle sõidutee	2010	12	1		3	4	1		1	läks üle sõidutee	3	4	1				nende ligikaudne vanus või vanused:tõug või tõud:ligikaudsed kaalud:
924858	2	2	4	Tallinn	Pirita	Rukkilille tee 4	2009	4	2	2008-2009	1	3	1		1	jooksis läbi majahoovide	3	1	1		1		nende ligikaudne vanus või vanused:tõug või tõud:ligikaudsed kaalud:	1			3	1
924860	3	2	4	Tallinn	Lasnamäe	Laagna tee keskel	2010	11	1		1	4	1		1	oli auto alla jäänud	1	4	1				nende ligikaudne vanus või vanused:tõug või tõud:ligikaudsed kaalud:
924868	1	2	3	Tartu	Ropka	Siili tn.	2010	1	2	jaan 2010-jaan 2011	1	3	1		1	Kui koer on rebast näinud, siis hakkab haukuma ja rebane jookseb ära, tavaliselt aga rebane longib niisama	2	3	1	Näen väga tihti rebaseid oma koduümbruses, ilmselt nad elavad kuskil siin lähedal. (Siili tn.)	2	2	nende ligikaudne vanus või vanused: umbes 8atõug või tõud: tiibeti mastifligikaudsed kaalud: suur	1			3	1
924870	1	2	4	Tallinn	Lasnamäe	Valge 16	2010	0	1		3	4	1		1	tuli elumajade poolt ja suundus kadrioru parki	3	4	1				nende ligikaudne vanus või vanused:tõug või tõud:ligikaudsed kaalud:
924874	1	1	5	Pärnu	kesklinn	Port Artur Kaubamaja	2011	1	1	2011-01-07	1	1	1	ilus kena terve loomake	5	Jooksis otse Port Artur kaubamaja eest läbi	3	1	1				nende ligikaudne vanus või vanused:tõug või tõud:ligikaudsed kaalud:
924878	2	2	4	Tallinn	Merivälja	Lodumetsa tee 37	2010	9	2	2010 august-oktoober	2	1	1	2 noort rebast ja 1 vanem	1	noored mängisid tee peal, vana vaatas kõrvalt	3	4	4				nende ligikaudne vanus või vanused:tõug või tõud:ligikaudsed kaalud:
924908	1	1	3	Pärnu	Ülejõel Härma kandis	keskonnaministeeriumi juures roheline 64	2010	12	2		3	3	1		1	jalutas majast mööda muud ei midagi	1		1			6	nende ligikaudne vanus või vanused:tõug või tõud:ligikaudsed kaalud:	1			2	2
924924	2	1	3	Tartu	kesklinn	Vanemuise teatri juures ning Tiigi 57 majade vahel	2010	12	1		3	1	1		1	jäi seisma ning jälgis mind pikalt	3	4	1				nende ligikaudne vanus või vanused:tõug või tõud:ligikaudsed kaalud:
924932	1	1	3	Tartu	Kesklinn	Turu 19	2011	1	1		3	1	1		7		3	1	1				nende ligikaudne vanus või vanused:tõug või tõud:ligikaudsed kaalud:
924940	1	2	3	Tartu	Kesklinn	Kalevi tänav, Sõbra maja lähedal	2010	0	1		3	4	1		1		2		1	Ise pole näinud, aga minu tagahoovis (Tartu kesklinn, Riia 3) on mitmel korral nähtud rebast. Korra nähti teda jahti pidamas pardile, kes oli maja hoovis asuvale müürile pesa teinud (parti nägin ise ka).			nende ligikaudne vanus või vanused:tõug või tõud:ligikaudsed kaalud:
924942	1	1	3	Tartu	Kesklinn	riia mnt 8	2010	10	1		2	1	1		1		3	3	1				nende ligikaudne vanus või vanused:tõug või tõud:ligikaudsed kaalud:
924946	1	2	3	Tartu	karlova	Sõbra 31/33	2011	12	2	jaanuar	3	3	1		1		1		1				nende ligikaudne vanus või vanused:tõug või tõud:ligikaudsed kaalud:
924950	1	2	3	Tartu	Kesklinn	TÜ raamatukogu juurest liikus Vanemuise teatrihoone taha	2010	11	1		2	1	1	pigem väiksemat kasvu, korraliku kasukaga	1		3	1	1	rebane on mu lemmikloom :)			nende ligikaudne vanus või vanused:tõug või tõud:ligikaudsed kaalud:
924954	1	1	5	Tallinn	Lasnamäe	Smuuli tn.	2010	12	2	2006-2010	3	4	1	Talvine karvakate	1	Jäi autot vaatama	3	4	1	Haabneeme alevis elab mitu rebast	1		nende ligikaudne vanus või vanused:tõug või tõud:ligikaudsed kaalud:
924956	2	2	3	Tartu	Annelinn-Karlova	Sõpruse sild, keset silda	2010	0	1		3	4	1		1	ületas sõiduteed silla keskelt silla ääres asuvale kõnniteele	3	3	1				nende ligikaudne vanus või vanused:tõug või tõud:ligikaudsed kaalud:
924958	1	1	3	Tartu	Maarjamõisa	Riia 60	2010	11	1		2	4	1	paistis terve olevat	1		3	4	1				nende ligikaudne vanus või vanused:tõug või tõud:ligikaudsed kaalud:
924962	1	1	5	Tartu	Tähtvere	Vikerkaare 13b	2010	12	2	dets	3	3	1		1	otsis lumelt kedagi või midagi	3	1	1		1		nende ligikaudne vanus või vanused:tõug või tõud:ligikaudsed kaalud:
924974	1	2	6	Pärnu	Ülejõe	Laeva tn	2011	1	1		3	3	1		1		1		1				nende ligikaudne vanus või vanused:tõug või tõud:ligikaudsed kaalud:	1			1	1
924976	1	1	4	Tartu	Ränilinn	Teaduspargi ees Riia mnt-l	2009	0	1		3	4	1		1	ületas teed	3	1	1				nende ligikaudne vanus või vanused:tõug või tõud:ligikaudsed kaalud:
925002	1	1	4	Kuressaare	ei tea	Kuressaare linnus	2009	10	1		3	1	1		7		3	3	1				nende ligikaudne vanus või vanused:tõug või tõud:ligikaudsed kaalud:
925006	1	2	5	Tartu	Karlova	Aleksandri tn 28	2010	12	1		2	1	1		1		3	3	1	linnarebased on juba sündinud linnas, inimesed peavad rahumeelselt jagama nendega oma elukeskkonda			nende ligikaudne vanus või vanused:tõug või tõud:ligikaudsed kaalud:
925022	1	2	3	Tartu	ei tea	Riia 132 politseihoone	2010	12	1		3	1	1	tundus nooremapoolne	1	istus lumel ja vaatas üle Riia tänava oleva pargi poole	3	3	1				nende ligikaudne vanus või vanused:tõug või tõud:ligikaudsed kaalud:
925024	1	1	4	Räpina	kesklinnas	Hariduse tn ja Pargi tn rist	2010	11	1		2	1	2		1		3	1	1				nende ligikaudne vanus või vanused:tõug või tõud:ligikaudsed kaalud:
925048	1	1	4	Tallinn	Nõmme	Üliõpilaste tee, Raja tänava poolses otsas	2010	9	2	2009-2010 talv	3	4	1		1		2	1	2				nende ligikaudne vanus või vanused:tõug või tõud:ligikaudsed kaalud:
925052	1	2	4	Tartu	FI	Riia-Aardla tn nurk, Räni küla, Viirpuu tn	2010	0	2	sügisel - sept.okt?	3	1	1		1	jooksis tee peal, tee kõrval, ületas teed	3	1	1	Minu üks kass kadus ära sel sügisel. Kahtlustan rebast	2	2	6 aastane segavereline krants 45 kg	1			1	2
925098	1	1	5	Tallinn	Mustamäe	Üliõpilaste tee keskpaigas	2011	1	1		3	4	1		1	jooksis mööda sõiduteed Trummi poolt Ehitajate tee poole	3	4	1	Suvel rebasekutsikad hauguvad mu maakodu põlluserval kivikangrus Suurkülas, Padise vallas			nende ligikaudne vanus või vanused:tõug või tõud:ligikaudsed kaalud:
925112	1	1	2	Kuressaare	ei tea	Kase 7	2008	4	2	2008-2010	1	1	1	Esimest korda nägemisel oli koledama sabaga 2008. kevadsuvel, hiljem ilusa kasukaga.	1	Püüdis kinni hiire/roti, tuli õues oleva liha lõhna peale kohale mõni kord (mitte grillimise vms ajal) kuid ei julgenud lähedale tulla, jälgis eemalt.	3	3	2	Rebane on käinud perioodil 2008 sügisest aasta lõpuni tihti, ühel korral teise rebasega koos, teistel kordadel üksikuna. Mõnel kordadest pole kartnud inimesi läheduses toimetamas, kuid samas pole ise aktiivselt kontakti otsinud. Nähtud on ka hämaras (Pt 10 ei võimalda mitut varianti). Elukoht on pargi lähedal.	1		nende ligikaudne vanus või vanused:tõug või tõud:ligikaudsed kaalud:	1			1	3
925120	1	1	5	Tartu	Ropka	E kaubamaja	2010	12	1		3	4	1		1	oli eksinud moega	2		1				nende ligikaudne vanus või vanused:tõug või tõud:ligikaudsed kaalud:
925146	1	1	4	Tartu	Tähtvere	Hurda tänav	2010	12	1		2	4	1	ilus ja julge	1	ilmselt oli kuhugi teel - tuli ühest aiast, nuuskis tänaval ja siis suundus üle tee järgmisse aeda. ilmselt otsis toitu.	2	4	1	tore, et selle teemaga tegeletakse! Küsimusele - mida rebastega linnas teha ma sobivat vastust ei leidnud - mulle ei meeldi mõelda, et loomade arvukust inimene väga 'piirab', sest mu meelest on arvukuse hindamise metodoloogia kaugeltki mitte täiuslik. Kui saaksin, vastaksin pigem, et linnarebaseid võiks võimalusel 'ümber asustada' - sinna, kuhu nad kuuluvad. Küll olen nõus sellega, et linn ei ole…	1	1	nende ligikaudne vanus või vanused:tõug või tõud:ligikaudsed kaalud:	1			1	1
925160	1	2	6	Pärnu	mai tn.kesklinn	mai 7 maja juures	2010	12	1		2	3	1		1		1		1				nende ligikaudne vanus või vanused:tõug või tõud:ligikaudsed kaalud:					1
925168	1	2	5	Paide	kesklinn	Lai 38	2007	4	2	2007,aprill-2008, mai	2	3	1		4	koduloomadele pandud toitu sõi nende järel. Istus ja ootas, kuni kassid oma söömise lõpetasid. Vett jõi vannist. Tuhnis kompostihunnikus. Ootas rappeid.	3	5	3	Rebane käitus nagu oleks tuttav inimese, koduloomade ja nende eluolu korraldusega. Esialgu oli ettevaatlik, hiljem usaldas rohkem. Sai alati midagi meie hoovist või kompostihunnikust. OOtas teinekord kasside järel, et kas jääb midagi üle. Istus kõrval, püherdas j a pesi end. Nuusutas kassi, kes ei laskndu end üldse häirida. rebane tundis end meie hoovis silmnähtavalt hästi. Jälgis minu arvates ed…	1		nende ligikaudne vanus või vanused:tõug või tõud:ligikaudsed kaalud:	1			2	2
925196	1	1	4	Tallinn	Kristiine	Tulika tn Kristiine keskuse taga	2011	1	1		3	1	1	paistis heas toitumuses, kohev saba	1	Varahommikune aeg oli, rebane sattus väga lähedalt otse minu ette kõnniteele, püüdis tänavat ületada, kui lähenesin. Pelglik oli.	3	1	1				nende ligikaudne vanus või vanused:tõug või tõud:ligikaudsed kaalud:
925198	1	1	4	Tallinn	Lasnamäe	Läänemere tee 36	2009	10	1		3	4	1		1	oli ilmselt just käinud prygikastis	3	3	1		1		nende ligikaudne vanus või vanused:tõug või tõud:ligikaudsed kaalud:	1			1	1
925204	1	1	2	Tartu	Annelinnas	Jaama 191	2010	11	1		3	1	1		1		2		1				nende ligikaudne vanus või vanused:tõug või tõud:ligikaudsed kaalud:
925208	1	1	3	Tartu	vanalinn	lai 32 taga, botaanika aia juures	2009	6	1		2	1	1		1		3	3	1		2	6	nende ligikaudne vanus või vanused:10tõug või tõud:krantsligikaudsed kaalud:40	1			3	1
925212	1	1	3	Haapsalu	Holmid	Holmi-Kallas	2010	12	2	aastaringi, nii päeval kui öösel /1999-2010/	2	1		viimane rebane on pisut räpakas rebane, aga mitte midagi väga hullu	1	hoiab inimesest eemale, aga ei karda. armastab hoovidest varastada nahast kingi	3		1		2	2	nende ligikaudne vanus või vanused:5tõug või tõud: puhtavereline krantsligikaudsed kaalud:	1			1	2
925214	1	2	2	Pärnu	Kesklinn	Ringi tänav, Tartu Ülikooli Pärnu Kolled˛i juures	2010	3	1		3	1	1		1		3	3	1				nende ligikaudne vanus või vanused:tõug või tõud:ligikaudsed kaalud:
925220	1	2	6	Pärnu	kesklinn	Akadeemia 5	2010	12	2	2009-2010	3	3	1		1	kõndis hoovist läbi	1		1		1		nende ligikaudne vanus või vanused:tõug või tõud:ligikaudsed kaalud:					2
925222	1	1	4	Tallinn	Lasnamäe	Betooni 4	2009	2	2	Kohatud korduvalt ja vähemalt kahel eri aastal, sh. enamasti sügis-talvel, kuid ühe korra ka suvel. Täpsed kuupäevad on üles märkimata. Ainsa märkuse leidsin 05.02.2009	1	1	2	kõhn	8	Elas laohoone all, teda nähti korduvalt sinna sisenemas ja sealt väljumas. Hoone on ehitatud vundamendipostidele (alt tühi)	3	4	1	Ei jõua neid urge kirja panna, kuna käin looduses sageli ja neid urge on ette jäänud igasuguseid. Kelle poolt need on olnud kaevatud, ei tea, sageli kasutavad mägralinnakut erinevad urus pesitsevad loomad (nt. kährik, rebane). Linnas pole urge kohanud. Üldiselt on minu poolt kohatud rebased käitunud liigile omaselt, ootamatu käitumine on minu jaoks (aga mitte rebase jaoks) vaid viimane isiklikum …	1		nende ligikaudne vanus või vanused:tõug või tõud:ligikaudsed kaalud:	2	1	Jätan mainimata vanavanemate kogemused, kuna mul pole enam neilt võimalik üle küsida, aga mälu järgi oli neid juhtumeid mitmeid. See üks kord oli alles mõni aasta tagasi mu vanemate kodus, kui rebane kraapis kana aia alla augu ja ajas seal neid taga. Ema kuulis ja jooksis aeda, nägi rebast ja läks ja lõi ta kaikaga maha. :-) Kanad jäid seekord ellu. :-)	1	1
925232	1	1	2	Suure-Jaani	ei tea	ilmatari 6	2010	11	1		1	4	1		1		3	1	1				nende ligikaudne vanus või vanused:tõug või tõud:ligikaudsed kaalud:
925246	1	1	4	Viljandi	Männimäe	Puidu 13	2010	4	2	2010 märts-juuni	2	1	1		1		1		4	rebane keda kohtasin, kasvatas oma pesakonna kõrvalhoone all	1		nende ligikaudne vanus või vanused:tõug või tõud:ligikaudsed kaalud:	1			1	1
925252	1	2	6	Viljandi	paala	valuoja 26	2010	12	2	2010-2011 detsember -jaanuar	3	3	1		5		1		1				nende ligikaudne vanus või vanused:tõug või tõud:ligikaudsed kaalud:	1
925256	1	2	3	Tartu	Karlova	Lille 9	2010	10	1		3	1	1		1	Rebane jooksis üle tee.	1		1		2	5	nende ligikaudne vanus või vanused:8tõug või tõud: krantsligikaudsed kaalud: ca 30	2	1	koer	2	1
925268	1	1	3	Tallinn	Pääsküla	Lemmiku 59d	2010	0	2	2010 märts - november	3	3	1		7		1		1	Peale rebase olen näinud kitsesid aia taga mitmel korral aastas			nende ligikaudne vanus või vanused:tõug või tõud:ligikaudsed kaalud:
925272	2	1	3	Tallinn	Pääsküla	Lemmiku 59d	2010	0	2	2010 märts - november	1	3	1		1		2		1				nende ligikaudne vanus või vanused:tõug või tõud:ligikaudsed kaalud:
925274	1	2	4	Tallinn	Põhja Tallinn	Kopliranna 27	2011	1	2	2011-01-01	3	3	1		1	Rebane luusis/nuuskis mööda mereäärt	1		1		2	5	nende ligikaudne vanus või vanused: 4 aastanetõug või tõud:ligikaudsed kaalud:	1	2	4 kassi kadusid ootamatult. kui nägime oma õuel rebast jalutamas, siis arvame, et teame ka põhjust kuhu kassid jäänud on.	3	2
925276	1	2	4	Tallinn	Pääsküla	Põdra 44	2010	12	2	2010 jaanuar/detsember	3	3	1		3	Lähenes majale mõlemal korral tänava poolt, kus sõidavad ka autod. Lähenes majale selle külje poolt, kust edasi minnes asub koera kuut.	1		1	Metskitsed käisid eelmisel talvel kompostihunnikust söömas ja ööbisid aias õunapuu all. Ühe korra pimedal ajal kodu juurde autoga sõites ületas metskits autoteed. Tegemist Põdra tänavaga, kus metsaseid kohti.	2	5	nende ligikaudne vanus või vanused: 15 aastattõug või tõud: krantsligikaudsed kaalud: 15 kg	1			2	3
925278	1	1	4	Haapsalu	Haapsalu vanalinnas ja tagalinnas Viigi ääres	Posti tänav ja Lahe tänav	2010	6	2	mai ja juuni 2010	1	1	2	kõhn ja teine täitsa tavaline	1	Viigi ääres luuras hane poegi	3	1	1				nende ligikaudne vanus või vanused:tõug või tõud:ligikaudsed kaalud:
925280	1	2	4	Tallinn	nõmme	Rahumäe kalmistul Tervise tee lähedal	2010	5	1		1	1	1		1	varesed ajasid teda taga... rebane põgenes nende eest.	2		1				nende ligikaudne vanus või vanused:tõug või tõud:ligikaudsed kaalud:
925286	1	1	4	Tallinn	Lasnamäe	Peterburi mnt. eraldusribal Honda keskusest veidi linna pool	2006	0	1		1	4	1	kõhnavõitu	1		1	4	1				nende ligikaudne vanus või vanused:tõug või tõud:ligikaudsed kaalud:
925290	1	1	3	Tallinn	lasnamäe	Hesburger ja neste tankla vahel	2011	1	2	2011 dets	2	4	1	vormikas	1		2	3	1				nende ligikaudne vanus või vanused:tõug või tõud:ligikaudsed kaalud:
925294	1	1	2	Tartu	Riia	Lõunakeskus	2010	3	2		3	4	1	Kärntõbe ei paistnud esinevat, suur, ilusa karvkattega täiskasvanud loom	1		3	4	1	Olen jahimees ning elan maal, aga linna satun peaaegu igapäev ja öösiti linnas ringi liikudes aeg ajalt ikka kohtaib rebaseid. Maal elan alevikus, kus on ka maja, maja otsas kinni ning siin võib rebaseid tänavate peal igaöö kohata, kui ei kohta siis jälgi ikka näeb, et öösel on liikunud. Selline huvitav kogemus oli 1,5 kuud tagasi, et rebane oli ühes hoovis, mis on aiaga piiratud ning tulin paras…			nende ligikaudne vanus või vanused:tõug või tõud:ligikaudsed kaalud:
925296	1	2	7	Tallinn	Stroomi parkmets	Stroomi parkmetsa parkla( Roc´al Mare poolne) lähedal metsateel.	2010	2	1		1	1	1	tavaline	1		3	3	1				nende ligikaudne vanus või vanused: .tõug või tõud: ligikaudsed kaalud:
925298	1	2	3	Tallinn	Põhja-Tallinn	Puhangu 59	2010	2	2	2010, veebruari kuu jooksul	3	1	1	rebane oli väga enesekindel	1		3	3	1	nägin Merimetsa parkmetsas siili,oravaid, rebaseid, jäneseid, Vabaõhumuuseumis metskitsa.			nende ligikaudne vanus või vanused:tõug või tõud:ligikaudsed kaalud:
925302	1	2	4	Tallinn	Pirita-Maarjamäe piiril ja Pirita-Maardu piiril	Kase 68	2010	8	2	augustis ja oktoobris	1	1	1	suvel nähtu tundus haiglase olemusega, hirmus kõhna ja äbarik (sai isegi pilt tehtud), oktoobris nähtu - pisut kaugelt jooksis mööda tähelduste tegemiseks	1	suvel nähtu istus keset parklat (meil on 3 suurt maja kinnistul), parkla on metsatuka ääres. Oktoobrikuine jooksis üle sisekaitseakadeemia hoovi metsatuka poole	3	4	1	Elades Pirita oru / metsa piiril, ei ole majade (enamus on ikka eramajad) vahele sattunud rebane ilmselt mingi nähtus. Põdrad-kitsed on samuti ümbruskonnas mõnikord teeäärde sattunud.			nende ligikaudne vanus või vanused:tõug või tõud:ligikaudsed kaalud:					3
925310	1	1	3	Kärdla	vabaduse tänav	eramaja hoov	2011	1	2		3	4	1		1	istus teel kassiga koos	3	3	1		2	2	nende ligikaudne vanus või vanused:3,5atõug või tõud:Hall norra põdrakoerligikaudsed kaalud:24kg	1			1	2
925316	1	2	5	Tartu	Ropka tööstuse	Siili tänava lõpp (umbes Ropka Betooni värava juures ja Tartu TREVi parklas) ja Siili tänava maja nr 22 läheduses sõidutee ja raudtee vahelisel alal, samuti Emajõe kaldal Siili 22 maja ümbruses	2011	1	2	aug 2010 -jaan 2011	1	3	2	selles piirkonnas elab vähemalt 2 rebast (nähtud ka korraga); üks rebastest on karvadeta sabaga; teise välimus tundub tavapärane	1	jõi jõevett; istus raudteel;	2		2	samas piirkonnas olen näinud jäneseid (viimati suvel-sügisel 2009); talvel 2009/2010 jalutasid metskitsed (3)Siili tn piirkonnas Emajõe jääl (tulid Anne luha poolt)	2	2	3 atiibeti mastiff72-75 kg	1			3	1
925318	1	2	7	Tallinn	kristiine,tondi	oksa 9	2011	1	1		1	3	1		1		1		1				nende ligikaudne vanus või vanused:tõug või tõud:ligikaudsed kaalud:					3
925330	1	2	4	Pärnu	Mai linnaosa	Papiniidu 35	2011	1	2	2009 juuni-2011	2	1	1	11.01.2011 autoaknast nähtud rebane oli väga ilusa kasukaga, saba oli suur ja kohev ning karv läikis	1	ei olnud kohkunud, toimetas omi asju edasi	3	4	1				nende ligikaudne vanus või vanused:tõug või tõud:ligikaudsed kaalud:				1	3
925354	1	2	4	Pärnu	Kesklinn	Karja tn 19	2010	9	1		3	3	1	Väga ilus ja paks, kasukas hoolitsetud ja korras	1	sõrkis aeglaselt üle sõidutee (Karja tn) ja suundus mööda Suur-Posti tänavat mere poole	1		1		1		nende ligikaudne vanus või vanused:tõug või tõud:ligikaudsed kaalud:	1			1	1
925364	1	1	5	Tallinn	Pirita	Pirita Selver	2010	9	1		1	2	1	heas konditsioonis, reibas, tegus ja julge	1		2	4	1				nende ligikaudne vanus või vanused:tõug või tõud:ligikaudsed kaalud:
925366	1	1	5	Tallinn	Kesklinn	Maarjamäe tn 8	2011	1	2	2010 jaanuar-detsember	1	1	1		1		2	4	1				nende ligikaudne vanus või vanused:tõug või tõud:ligikaudsed kaalud:				1	1
925380	1	2	4	Tartu	Kesklinn	Riia 4 Vana kaubamaja ja Hansakeskuse vahelisel alal	2010	5	1		3	1	1	tundus olevat noor - väiksemat kasvu	1	ükskõikne inimeste suhtes, silmanähtavalt 'omas elemendis'	3	4	1				nende ligikaudne vanus või vanused:tõug või tõud:ligikaudsed kaalud:
925382	1	1	3	Pärnu	Rannarajoon	Kerese 4	2010	2	2	talv 2009/2010	3	1	1		1		3	3	1		1		nende ligikaudne vanus või vanused:tõug või tõud:ligikaudsed kaalud:	1			1	2
925388	2	2	4	Tartu	Uus-Ihaste	Ihaste hotelli juures Pallase puiesteel	2009	9	2		2	1	1	Ilus, kena kasukaga, heas toitumuses loom	7		1		1	Uus- ja Vana-Ihaste vahelisel jalgteel ning Uus-Ihaste ja Annelinna vahelises metsas olen korduvalt kohanud metskitsi, enamasti 2-3 liikmelistes salkades. Ajavahemik 2007-2010, eelkõige kevad-suvisel perioodil, paar korda ka talvel.			nende ligikaudne vanus või vanused:tõug või tõud:ligikaudsed kaalud:
925390	1	2	5	Tallinn	Viimsi	Nurme tee 36	2010	11	2	2009-2010	2	3	2	ühel rebasel on saba osaliselt karvutu	6	varastas terrassilt kummist plätud ja näris puruks (jättis naabri aeda)	2		1		2	1	vanus või vanused: 8 aastattõug või tõud: taksligikaudsed kaalud: 9 kg	1			1	1
925400	3	2	4	Tartu	Uus-Ihaste	Lammi tee	2010	0	2	2007-2010	2	1	1		1		2		1	Lammi tee ja Ihaste tee vahelisel alal olen korduvalt näinud metskitsi, enamasti väikeste salkadena (2-3 isendit, 2007-2010), korra üksinda liikuvat sokku (2010 aprill)			nende ligikaudne vanus või vanused:tõug või tõud:ligikaudsed kaalud:
925402	4	2	4	Pärnu	Mai	1951-05-01	2011	1	1		3	1	1	Hästi kohev saba	2		3	3	1	Mai elamurajooni ja mere vahelisel alal näeb eriti kevadeti sageli metskitsi. Samuti elavad sealsel jäätmaal ameerika naaritsad ning (kivi?)nugised.			nende ligikaudne vanus või vanused:tõug või tõud:ligikaudsed kaalud:
925410	1	1	3	Tartu	Veeriku, Kesklinn	Vitamiini 1, J Liivi 2	2010	12	1		3	1	1		1		3	1	1				nende ligikaudne vanus või vanused:tõug või tõud:ligikaudsed kaalud:
925418	4	2	4	Pärnu	Mai	2027-05-01	2010	8	1		3	1	1		1	Istus rahulikult ega lasknud ennast inimestest häirida. Sama koha lähedal olen hiljem korduvalt kuulnud veidrat haukumist, mis pigem ei ole koera, vaid on rebase hääl.	3	4	1	Sama paiga lähedal -- Mai elurajooni ja mere vahelisel alal -- liiguvad tihti metskitsed. Neid on seal nähtud kümneid aastaid põhimõtteliselt samal trajektooril, seega on alust oletada, et seal on kindel liikumistee, mis kulgeb põhiliselt mereäärses roostikus ja elamurajooni äärsel jäätmaal. Samuti näeb seal aastas mitu korda liikumas ameerika naaritsaid ja (kivi?)nugiseid. Umbes 20-25 aastat tag…			nende ligikaudne vanus või vanused:tõug või tõud:ligikaudsed kaalud:
925422	4	2	4	Pärnu	Rannarajoon	Vana mudaravila ja mere vaheline ala	2009	7	2		1	1	1		7	Loom revideeris järjest kõiki prügikaste -- kokku 4-5 tükki. Hüppas nende peale, kui kaan oli lahti, tuhnis niisama. Ühe prügikasti kinnise kaane trügis ninaga lahti ja tuhnis siis seal. Igal poole kordus sama tegevus: serval istudes tuhnis ta järjest prügikasti sisu välja kasti kõrvale, kui seal tundus midagi sobivat, hüppas maha, sõi, ja siis hüppas kasti otsa tagasi ja tuhnis edasi. Tegemist o…	3	4	1				nende ligikaudne vanus või vanused:tõug või tõud:ligikaudsed kaalud:
925426	1	2	3	Tartu	Annelinn	Mõisavahe 55 ja Kalda tee 46 vahel	2010	0	1		3	1	1		1	Läks üle vöötraja Ihaste poolt linna poole majade juurde	2	4	1				nende ligikaudne vanus või vanused:tõug või tõud:ligikaudsed kaalud:
925430	4	2	4	Pärnu	Pärnu rand	Rannahoone (Sunset Club) ja mere vahelisel alal	2010	8	1		3	1	1		1	Hoolimata rahvarohkest üritusest, mis seal samal ajal toimus, tuli rebane randa, uudistas ja nuuskis ringi ca 10 minutit. Siis leidis liivalt midagi, haaras selle hambusse ja jooksis rannapargi poole. Mis tal hambus oli, ei näinud pimedas.	2		1				nende ligikaudne vanus või vanused:tõug või tõud:ligikaudsed kaalud:
925436	1	2	5	Tartu	ropka	ropkamõisa 7	2010	12	2	2009-2010	3	1	1		1	rahulikult jalutab ringi+magab laste liivakastis ja lase ennast inimestel eriti häirida.	3	3	1	meil on ka mõned pildid, kus rebane on liivakastis magamas aga tänu öisele ajale suht halva kvaliteediga. Huvitav tähelepanek ehk see, et meie 6 krt-ga majas on 5 koera ja see rebane, kes siin pidevalt käib, ei lase end nende märgistustest, lõhnadest eriti häirida. Lähedale ei tule, kui koeraga väljas olles kohtutud on aga lahkub ka lonkides, jooksu lausa ei pane.			nende ligikaudne vanus või vanused:tõug või tõud:ligikaudsed kaalud:
925438	4	2	4	Tartu	Kesklinn	Lille tänav (TÜ füüsikahoone ja kohtumaja vaheline ala)	2010	0	2	2008-2010	3	1	1		1		2		1	Samas kohas -- füüsikahoone tagusel alal -- leidis mu koer aastal 2009 tõenäoliselt rebase kaevatud uru sissepääsu. Uru juures oli näha kraapimisjälgi ning vedelesid mõned kuivanud loomaluud. Samuti oli tunda tugevat uriinihaisu.			nende ligikaudne vanus või vanused:tõug või tõud:ligikaudsed kaalud:
925442	1	2	6	Tartu	Ränilinnas	Betoonist Tartu silt Aardla-Riia nurgal	2010	11	1		3	4	1		1	Jooksis Lõunakeskuse poolt üle Riia tänava Ränilinna suunas	3	1	1	Paar aastat tagasi talvel nägin Tartus Maakohtu lähedal jänest. Rakvere äärelinnas olen näinud põtra, aga see oli 1970nadtel.			nende ligikaudne vanus või vanused:tõug või tõud:ligikaudsed kaalud:
925446	1	1	3	Tallinn	Kesklinn	Lennujaama tee 2	2010	10	2	alates 2003 sügis	1	4	1	Tallinna lennujaama territooriumil ja territooriumist põhjasuunas pesitses aastatel 2003 - 2007 rebane ehitusjäätmetega rikastatud tühermaal. Peale lennujaama territooriumi laiendamist on rebased kolinud lennujaama lõunaserval olevate tehnorajatiste piirkonda, pesitsedes täpselt loodusmaastiku (Mõigu mets ja raba) ja tööstusmaastiku piiril. Siiski on lennuvälja territooriumil jahilkäik ja sealhul…	1	Loomad on harjunud lennujaama müraga.	3	3	3				nende ligikaudne vanus või vanused:tõug või tõud:ligikaudsed kaalud:
925450	1	2	5	Kärdla	surnuaia läheduses	Uus tänav, Posti tänav	2010	12	2	2009-2011	2	1	1		3	kõnnib tänavatel, häirib koeri	3	4	1	rebane pesitseb ja kasvatab üles pojad juba mitmel aastal tühjana seisvate majade all Kärdla linnas sees, tänaval jooksmas olen näinud ka nugist ja linnapargis metssiga põrsastega	2	2	Norra põdrakoer , 2 aastane:tõug või tõud:ligikaudsed kaalud:	1		arvan et kassi ühe korra	1	2
925454	1	2	5	Tartu	ihaste	Ihaste põik, Lammi tee	2010	12	2	2008-2011	2	4	1		1		3	4	1	Ihaste piirkonnas on rebased pidevalt liikvel. Nendele lisaks ka kitsed. Rebaseid võib kohata iga nädal.			nende ligikaudne vanus või vanused:tõug või tõud:ligikaudsed kaalud:				1	1
925468	1	2	3	Tartu	Lohkva	Eletrijaam, kui sõita Tartust välja 200m Räpina poole ( Jaama 124, Gaasimaja tee, Ka** tee. mis on gaasimja teega risti.	2010	0	2		1	1	1		1		3	1	1		4	5	vanused:2,4,10tõug või tõud:krantsligikaudsed kaalud:	1		mänginud koeraga, kui koer oli lahti	2	3
925474	1	1	5	Elva	Lohu tänav	Johu 9	2010	11	2	nov-dets	2	4	1		1	jooksis auto ees mööda tänavat	3	1	1		3	2	Alaska malamuut 3aSaksa linnukoer 7k	1			1	1
925478	1	1	2	Tartu	Annelinn (Kalda tee, Kaunase pst.), Lammi tee	Kalda teel asuval tühjal platsil, Ehituse ABC kauplusest Ihaste poole, Lammi teel, Kaunase pst 31 maja kõrval	2010	9	2	2010 suvi(Lammi teel korduvalt)	2	1	1	Kohati on märgata olnud lisaks täiskasvanud rebastele ka rebasekutsikaid.	1	Üsna julge, kuid umbusklik. Vahetusse lähedusse inimestega ei läinud. 5-10m minimaalseks vaheks.	3	4	1				nende ligikaudne vanus või vanused:tõug või tõud:ligikaudsed kaalud:
925482	1	1	4	Räpina	kesklinn	Võhandu 28	2010	0	2	enam-vähem igal õhtul /2009-2010/	3	1	1	normaalne	1	samad kellaajad, sama marsruut	3	4	1		1		nende ligikaudne vanus või vanused:tõug või tõud:ligikaudsed kaalud:	1			2	2
925486	1	1	3	Pärnu	Kesklinn ja rannarajoon	Kesklinn: Vee tänav, Leopoldi mänguasja poe ees. Rannarajoon: Mudaravila ees.	2011	1	2	08.01 ja 11.01.2011	3	4	1	hallikamad kui muidu	1	jooksis üle tee.	3	1	1	3päeva jooksul näinud rebaste linnas 2 korda. neist ühel korral jooksis rebane vastu autot.	1		nende ligikaudne vanus või vanused:tõug või tõud:ligikaudsed kaalud:	1			1	1
925490	1	1	3	Tartu	Jaamamõisa	Lääne 6	2010	11	2	2010/11 talv	3	3	1		1	Käis nuuskis natuke majade vahel ringi, kraapis mõnda lumehange. Siis läks majade juurest tagasi võssa.	1		1	Põhimõtteliselt on tegu linnaserva/ökotoniga. Siit edasi on Raadi lennuväljani aiamaad, võsa ja tühermaa. Samas on siin suuri prügikonteinereid, mis tihtipeale täis saavad.			nende ligikaudne vanus või vanused:tõug või tõud:ligikaudsed kaalud:
925496	1	1	3	Tartu	Karlova	A. Kitzbergi 5	2010	8	1		2	1	1		1		3	3	1		2	2	nende ligikaudne vanus või vanused:6tõug või tõud: krantsligikaudsed kaalud: 10 kg	1			3	3
925498	2	1	3	Tartu	Jaamamõisa	Ida tänava ots, sealsed aiamaad	2010	0	2	2009/10 talv	1	1	1		1	Tegu oli asfaltplatsiga, kuhu ladestati lumeuputuse ajal lund. Linnast toodud lumi sisaldas ka prügi jmt. Rebane pages minu lähenemist kuuldes ja jäi mõneks hetkeks seirama põõsaste vahelt. Jälgedest oli näha, et rebane oli 4-5m kõrgustest lume vallidest käinud nuuskimas ja kraapimas asju.	3	1	1	Vastates esimest korda unustasin kommentaaris mainida, et 2010 nägin Tartus Lääne 6 juures rebast öösel kella 2 ajal. Siin mainitud lumeladestusalal olnud rebane, kes võib olla sama aasta aega hiljem kohatuga, tegutses seal keset päeva. ümbruskond üsna eraldatud seal. Kuna ajapiirangut pole teil siis mainin ära, et ca 1993 Leidsin Tartus õlletehase kõrval elades oma õuelt tuhkru laiba, kes oli jä…			nende ligikaudne vanus või vanused:tõug või tõud:ligikaudsed kaalud:
925502	1	1	3	Tallinn	Kalamaja	Endises Patarei vanglas, Kalaranna 2	2010	8	2	suvi 2009 - 19. august 2010	1	1	2	Suvel 2009 oli ta priskem ja saba oli karvane	5	Ei lase valida mitut varianti, kui ära hakkad saatma küsimustikku. Valvurid väidavad, et rebane püüdis vangla katusel teinekord kajakaid (3 korrust). Pikk jutt liialt.	3	3	1	19. augustil oli rebane kukkunud poomisruumi poomisauku, kutsusime Päästeameti, kes ta ära toimetas. Mul on sellest päevast paar fotot, kui huvitab, kirjutage rasmus.rausberg@gmail.com, saadan.			nende ligikaudne vanus või vanused:tõug või tõud:ligikaudsed kaalud:
925518	1	1	3	Tartu	Ropka	Vasara tn (25 ümbrus)	2010	0	2	jooksvalt terve aasta lõikes	3	4	1		1	Põgenes alati kiiresti Turu tn suunas (emasti sama hoovi kaudu)	3	1	1	Teistest loomadest on Tartus nähtud põtru, metskitsi, jäneseid, saarmaid, kopraid, tuhkrut, nugist, oravat :)Selle lahtri täpsustuse osas jääb võimalus mõista uru nägemist kaheti, kas linnas või üldse. Tartus tean ühte piirkonda kus peaks urusüsteem olema.	1		nende ligikaudne vanus või vanused:tõug või tõud:ligikaudsed kaalud:	1		Majade ümber on palju kasse ning 2010 alguses oli lumel näha rebase poolt kassi murdmise tegevus (murtud kass oli eemale veetud ja ärasöödud)	1	2
925520	2	1	3	Tartu	Karlova	Jooksis Tähe tn ja raudtee ülesõidust üle	2011	1	1		1	4	1		1	Jooksis üle tee ning suundus kiiruga Turu tn suunas.	2	1	1				nende ligikaudne vanus või vanused:tõug või tõud:ligikaudsed kaalud:
925522	3	1	3	Tartu	Annelinn	Annekanali koerte jalutamise park (st, Eedeni poolne osa, teisel pool kanalit)	2010	2	2	teine nägemine oli ka 2010 a alguses, täpset kuud ei mäleta	3	1	1		1		2	4	1				nende ligikaudne vanus või vanused:tõug või tõud:ligikaudsed kaalud:
925524	4	1	3	Tartu	FI?	Lõunakeskuse parkla	2010	0	2	2009-2011	3	4	1		1		2	4	1	Tegelikult on võimalik öisel ajal liikudes Tartus näga väga erinevates kohtades rebast ja korra nädalas kindlasti. Rohkem ankeete täitma hetkel ei hakka (kui just lähiajal midagi huvitavat rebase tegevuses ei tähelda).			nende ligikaudne vanus või vanused:tõug või tõud:ligikaudsed kaalud:
925552	1	1	6	Jõgeva	ülejõe	Mustvee mnt 21	2009	2	2	maja hoovis, maja ümbruses, üle maantee kõndimas	2	1	1		4		3	4	1	halljänes	1		nende ligikaudne vanus või vanused:tõug või tõud:ligikaudsed kaalud:	1			1	1
925562	2	1	6	Jõgeva	jõeäärne	Mustvee mnt 18	2009	6	1		1	1	1		3	püüdis kanu aias	3	4	1		1		nende ligikaudne vanus või vanused:tõug või tõud:ligikaudsed kaalud:	3	1	kana	3	1
925572	1	2	3	Tartu	Kesklinnas	Kalevi tänav, Lillemaja Noortekeskuse juures.	2010	8	1		1	1	1		1	Lihtsalt istus ühe koha peal tihedamate puude lähedal, äkki oli tal seal mingi urg.	3	4	1	Kui rebane oleks iidsetest aegadest kodustatud, siis oleks ta pigem kassi eest, oskab hiiri ja väikeloomi püüda. Mis sest et ta on koerlane.			nende ligikaudne vanus või vanused:tõug või tõud:ligikaudsed kaalud:
925596	1	2	3	Tartu	kesklinn	Emajõe ärikeskuse juures (Turu-Riia risti juures)	2009	12	1		3	4	1		1	Lihtsalt sörkis mööda.	2		1				nende ligikaudne vanus või vanused:tõug või tõud:ligikaudsed kaalud:
925672	1	2	4	Tartu	Kesklinn	Tasku juures oleva silla Annelinna poolse otsa lähedal	2008	0	1		2	4	1		1		2	4	1				nende ligikaudne vanus või vanused:tõug või tõud:ligikaudsed kaalud:
925676	2	2	4	Tartu	Veeriku	Ilmatsalu tänav Eesti Energia kontori lähedal	2010	10	1		2	4	1	Väga suur rebane, ilusa suure sabaga, uhke hoiakuga.	1		3	4	1				nende ligikaudne vanus või vanused:tõug või tõud:ligikaudsed kaalud:
925678	3	1	6	Jõgeva	üleraudtee	Roosi 8	2010	2	1		2	1	1		1	rebasele järgnes valge kodukass	3	4	1		3	1	nende ligikaudne vanus või vanused:tõug või tõud:ligikaudsed kaalud:	1			1	1
925682	1	1	3	Tartu	Karlova	Sõbra 54	2010	10	2	okt-dets	3	4	1		1	jooksis rõõmsalt	1		1				nende ligikaudne vanus või vanused:tõug või tõud:ligikaudsed kaalud:
925702	1	1	5	Tallinn	mustamäe	mustamäe tee 59	2010	11	2	2010 november	3	1	1	väga ilus ja kohev	1	kõndis rahulikult mööda 7m kauguselt	3	4	1				nende ligikaudne vanus või vanused:tõug või tõud:ligikaudsed kaalud:
925704	1	1	3	Tartu	ei tea	Näituse tn raudteeülesõit	2011	1	1		3	1	1		1		3	4	1				nende ligikaudne vanus või vanused:tõug või tõud:ligikaudsed kaalud:
925718	1	2	8	Tartu	Variku	Aardla tn	2010	9	1		1	1	1		1		2	4	1				nende ligikaudne vanus või vanused:tõug või tõud:ligikaudsed kaalud:
925728	1	2	5	Tartu	ihaste	koidutähe	2010	12	2	jaan-dets 2010	2	1	1		1	käis aias	3	4	1	on olnud ilusa karvaga aga ka rääbakaid ja ihastes jooksevad nad kogu aeg ringi,eriti viimasel ajal			nende ligikaudne vanus või vanused:tõug või tõud:ligikaudsed kaalud:
925754	1	2	5	Tartu	Annelinn	Uus 69	2011	1	1		3	3	1		1	Nuhkis mööda muruplatsi	1		1				nende ligikaudne vanus või vanused:tõug või tõud:ligikaudsed kaalud:
925802	1	2	5	Tartu	Ropka tööstuslinnaosa	Jalaka pikendus,Eurowest valvurihoone all on urg	2011	1	2	viimased kolm aastat	2	1	1		1		3	3	1		2	1	nende ligikaudne vanus või vanused:tõug või tõud:ligikaudsed kaalud:	1			1	2
925804	1	2	6	Suure-Jaani	ei tea	Tallinna tänav 44	2010	12	2	nov-jaan 2011	2	1	1	väga kena kasukada ponsu piss või tüdruk	1		3	3	1		2	2	segavereline hundikoer	4	1	kanu	2	1
925806	1	2	3	Tallinn	Lasnamäe	Paevälja ja Katleri bussipeatuste vaheline teelõik	2010	0	1		3	4	1		1		1		1	Mina ise pole Lasnamäel rebast näinud rohkem kui korra, kuid tean, et samas piirkonnas, kus ma teda kohtasin on ka teised inimesed juhtunud rebast nägema, seega on alust arvata, et rebane elab püsivalt kuskil seal läheduses.			nende ligikaudne vanus või vanused:tõug või tõud:ligikaudsed kaalud:
925814	1	1	5	Viljandi	Kesklinn	Turu tn poolt liikus Savi tänavasse	2010	12	1		3	4	1	väga hea välimus, heledam talvekarv	1	Sörkis kindlal sammul üle tänava	3	4	1				nende ligikaudne vanus või vanused:tõug või tõud:ligikaudsed kaalud:
925818	1	1	2	Tartu	Ropka	Ropka 16A	2010	11	1		3	1	1	oli väiksem kui maarebased	1	istus, jooksis kaugemale ja istus uuesti	3	3	1		1		nende ligikaudne vanus või vanused:tõug või tõud:ligikaudsed kaalud:				1	1
925842	1	1	5	Pärnu	Papiniidu	Pae 2	2010	7	2	juuni-august	1	3	1		5	Tegi pesa pööningule	3	3	4				nende ligikaudne vanus või vanused:tõug või tõud:ligikaudsed kaalud:
925846	3	1	7	Tartu	veeriku	veeriku-8	2011	1	1		3	3	1		1		1		1				nende ligikaudne vanus vĆµi vanused:tĆµug vĆµi tĆµud:ligikaudsed kaalud:				1	1
925858	1	2	5	Tallinn	Lasnamäe	Meeliku 24/4	2010	10	2	oktoober-detsember	2	1	1		1		3	4	1	esimest korda kui rebast nägin kratsis ta ennast vahetpidamata, hilisemad korrad seda ei täheldanud			nende ligikaudne vanus või vanused:tõug või tõud:ligikaudsed kaalud:
925866	1	2	5	Põltsamaa	ei tea	Kannikese ja Kellukese tänav	2011	1	2	2009 kuni tänaseni	2	1	1		1		3	4	1		2	9	10 aastneumbes 12kg	1			1	2
925868	1	1	3	Kuressaare	Kesklinn	Vallimaa 8	2010	12	1		3	1	1		1		3	1	1				nende ligikaudne vanus või vanused:tõug või tõud:ligikaudsed kaalud:
925870	1	2	3	Tallinn	Kakumägi	Kakumäe poolsaar. Soolahe tee	2011	1	2	mitmel korral jaanuari esimeste nädalate jooskul	2	1	1		1	Oli väga rahulik. Rebane seisis minust mõne meetri kaugusel sõiduteel. Samas meeter rebasest tagapool kõndis mulle vastu naisterahvas koeraga ning rebane ei teinud välja vaid jalutas raulikult mereäärde.	3	3	1				nende ligikaudne vanus või vanused:tõug või tõud:ligikaudsed kaalud:
925872	1	2	3	Tartu	Kesklinn	Kaardsild, kaarsilla all jääs oleva jõe peal	2010	1	1		2	1	2	Käitus väga imelikult ja oli hästi kõhna ja rääbakas.	1		1		1		2	5	nende ligikaudne vanus või vanused: 3 aastatõug või tõud: krantsligikaudsed kaalud: 70 kilo	1			3	1
925874	1	2	3	Tartu	Annelinn	Kalda tee	2010	7	1		3	2	1		3		3	3	1				nende ligikaudne vanus või vanused:tõug või tõud:ligikaudsed kaalud:
925876	1	1	3	Tartu	Tähtvere	Tuglase 1	2010	12	1		3	2	1		1		3	1	1	Töötasin poolteist kuud postiljonina, selle aja sees olen näinud rebaseid linnas 4 korda. Lisaks Tuglase 1 ka Betooni 7, Kreutzwaldi 58 ja Kreutzwaldi 1A. Kreutzwaldi 5 hoone kõrval pesitseb ka üks jänespoiss, teda olen oma varahommikusel ringil korduvalt näinud.			nende ligikaudne vanus või vanused:tõug või tõud:ligikaudsed kaalud:
925878	1	2	3	Tartu	Kesklinn	Riia mnt, Tartu Maakohtu hoone juures	2010	0	2	2010 september-detsember	3	1	1		1	jooksis kohtumaja eest Riia mnt poole ja ületas selle	2		1				nende ligikaudne vanus või vanused:tõug või tõud:ligikaudsed kaalud:
925880	1	1	4	Tallinn	Haabersti	Printsu tee	2011	1	2	alates 2009	2	3	1		1	sõi ära tihastele pandud rasvakuulid	2	3	1		1		nende ligikaudne vanus või vanused:tõug või tõud:ligikaudsed kaalud:	1			2	1
925884	2	2	3	Tartu	Toomemägi	Ülikooli peahoone taga mäe otsas.	2009	9	1		2	1	1		1	Käitus kummaliselt ja ei kartnud üldse	3	5	1				nende ligikaudne vanus või vanused:tõug või tõud:ligikaudsed kaalud:
925888	1	1	3	Tartu	Kesklinn	Riia 12	2008	7	2	juuli - august	2	3	1	väikest kasvu tõenäoliselt noor	7	jõi purskkaevust vett	1		1	mink või kärp 2010 juuni, Tartu Riia 12 hoovis; saarmas 2005 - 2007 Tartu kesklinn, Kaarsilla all;	2	2	vanused:6tõug või tõud:krantsligikaudsed kaalud:30 kg	1			1	1
925894	2	1	3	Tartu	kesklinn	Riia 12	2010	7	2		2	1	2	keskmisest suuremat kasvu, sügas end väga tihti	7		3	3	1		2	2	nende ligikaudne vanus või vanused:6tõug või tõud:krantsligikaudsed kaalud:30 kg	1			1	1
925898	1	1	6	Kuressaare	Marientali, Uus-Roomassaare	Marientali tee9, Tuule tn.	2010	12	2	2010 jaanuar-2011jaanuar	1	3	2	saba osaliselt karvadeta oli ainult kevadel	9	sõi maasikaid ja mustsõstraid, ploome	3	3	4	Rebaseurg, poegadega, Kuressaare staadionist idasuunas			nende ligikaudne vanus või vanused:tõug või tõud:ligikaudsed kaalud:
925902	3	1	3	Tartu	Ülejõe	Pärna 24	2010	5	2		3	3	1		4		1		1				nende ligikaudne vanus või vanused:tõug või tõud:ligikaudsed kaalud:
925906	4	1	3	Tartu	kesklinn	Riia 12	2009	6	2		2	3	1		7	jõi purskkaevust vett	1		1				nende ligikaudne vanus või vanused:tõug või tõud:ligikaudsed kaalud:
925916	4	1	3	Tartu	Ülejõe	Pärna 22	2010	6	2		3	3	2	väga kõhn ja väikest kasvu	3	ründas hulkuvat kassi kuid kass oli rebasest üle - kass ründas esimesena, vigastas rebest ning ajas ta minema	1		1				nende ligikaudne vanus või vanused:tõug või tõud:ligikaudsed kaalud:
925920	4	1	3	Tallinn	Pirita	Tallinna - Viimsi valla piir, Merivälja tee	2010	11	2		1	4	2		1	jooksis üle sõidutee mere poole	2		1				nende ligikaudne vanus või vanused:tõug või tõud:ligikaudsed kaalud:
925922	4	1	3	Tartu	keklinn	Riia 12	2008	7	2		2	1	1	keskmisest väiksemat kasvu	1	jõi purskkaevust vett	3	3	1				nende ligikaudne vanus või vanused:tõug või tõud:ligikaudsed kaalud:
925924	4	1	3	Tartu	kekslinn	Riia 12; sisehoov	2009	9	2		3	3	1		7	tuhnisühiselamu ees olevad prügikastid laiali, sõi leitud söödava kraami ära. Jälgisin rebast ca 1 tunni jooksul	1		1				nende ligikaudne vanus või vanused:tõug või tõud:ligikaudsed kaalud:
925930	1	2	3	Tartu	Annelinn/Jaamamõisa	Jaama tn, kalmistu	2009	10	1		1	1	1		1		3	4	1				nende ligikaudne vanus või vanused:tõug või tõud:ligikaudsed kaalud:
925942	4	1	3	Tartu	Raadi-Kruusamäe	Raadi kalmistu	2009	5	1		1	1	1		1		3	1	1				nende ligikaudne vanus või vanused:tõug või tõud:ligikaudsed kaalud:
925946	2	1	5	Tartu	ropka	ropka tee 19a	2010	11	2	2009 november-2010 november	4	8	1		11		3	3	1				nende ligikaudne vanus või vanused:tõug või tõud:ligikaudsed kaalud:
925954	4	1	4	Tartu	Salu tee	Salu tee 11	2010	0	2	ikka iga kuu korra /2009-2010/	2	1	1	julge laseb lähemale kui 5m	1		3	3	1		2	2	nende ligikaudne vanus või vanused:tõug või tõud:ligikaudsed kaalud:	1			1	2
925956	1	1	3	Tartu	kesklinn	Struve 3	2009	12	1		1	3	2		1		1		1				nende ligikaudne vanus või vanused:tõug või tõud:ligikaudsed kaalud:
925960	1	2	5	Tallinn	Lasnamägi	Meeliku 24	2011	1	2	iga päev näeme /2008-2010/	7	1	1		11		3	3	1				nende ligikaudne vanus või vanused:tõug või tõud:ligikaudsed kaalud:
925966	1	2	3	Tartu	Kesklinn	Raekoja platsi lähedal jõe jääl	2011	1	1		3	1	1		1		2		1				nende ligikaudne vanus või vanused:tõug või tõud:ligikaudsed kaalud:
925972	1	1	3	Tartu	Kesklinn	W.Struve 1	2010	11	1		1	1	1		1		2		1				nende ligikaudne vanus või vanused:tõug või tõud:ligikaudsed kaalud:
925974	1	1	3	Viljandi	paalalinn	valuoja 26	2010	12	2	iga öö	4	3	1		13	sõi linnutoitu	2	4	1	kitsed	1		nende ligikaudne vanus või vanused:tõug või tõud:ligikaudsed kaalud:	1	1	kass	1	2
925976	1	1	3	Tartu	Lauluväljaku kõrval ehk siis Supilinn või juba Tähtvere	Laulupeo pst 25 oli alguspunkt, aga rebane jooksis kuni raudteeni ja sealt juba läbi heina linnast välja põldude poole.	2009	0	1	Nägin tänavu teises kohas, aga kirjutan sellest all pool lisakommentaaridesse.	1	2	1	Paistis kõhnake ja mitte nii ilusa koheva karvaga nagu piltidel. Samas vigane või kusagilt karvutu kah ei olnud. Jooksis igatahes reipalt.	1	Sõitsin rattaga tööle ja tema sörkis juba kui teda märkasin. Mõnda aega suutsin tema kõrval sõita umbes 10 meetri kaugusel. Vahepeal vaatas arglikult mulle otsa ja siis pages üle muruplatsi ja eemal üle valgusfoori (Maaülikooli ühika ees). Viimast korda nägin teda veel raudtee juures, kust ta põldude poole jooksis. Seisatumas ei näinud teda kordagi.	3	1	1	Hiljuti olen teist korda rebast näinud, ei hakka uut ankeeti täitma. See oli november 2010, aadressil Ravila 54 Tartus. Nägin korterelamu aknast, et rebane nuusib prügikastide ümber. Oli õhtune aeg, inimesi ei märganud väljas. Täpselt välimust oli hämaras raske kirjeldada, aga suur kohev saba lohises mööda maad. Tegin pilti kah telefoniga, aga seda pole enam alles. see aadress on üsna linna ääres…			nende ligikaudne vanus või vanused:tõug või tõud:ligikaudsed kaalud:
925982	1	2	4	Tallinn	Põhja-Tallinn	Kalasadama ja Võrgu tn ristmik	2011	1	1		2	3	2	hämaruse tõttu pole kindel, kuid tundus väga tuustakas ja ebaühtlaselt karvane	1	oli loid ja kõndis aeglaselt, seisatas vahepeal	1		1				nende ligikaudne vanus või vanused:tõug või tõud:ligikaudsed kaalud:
925994	2	1	3	Pärnu	Rannas	Ranna Pst 5	2009	8	1		2	1	1	Kutsikad	1	Kaks kutskiat mängisid rannal, ema vaatas veidi eemalt	1		4				nende ligikaudne vanus või vanused:tõug või tõud:ligikaudsed kaalud:
926000	1	1	3	Tallinn	Pirita	Meriväljal, Merivälja tee ääres (männimetsa serval)	2009	0	1		3	4	1	Tundus olevat täiskasvanud rebane.	1	Seisis metsa serval paigal.	3	4	1				nende ligikaudne vanus või vanused:tõug või tõud:ligikaudsed kaalud:
926002	2	1	3	Tallinn	Nõmme	Pärnu mnt 175	2010	11	1		3	4	1	Keskmist kasvu rebane (ei olnud rebasepoeg), saba tundus kohev.	1	Luusis ühe aiavärava taga.	2		1				nende ligikaudne vanus või vanused:tõug või tõud:ligikaudsed kaalud:
926016	1	2	5	Tartu	annelinn	ringtee eedeni kaubanduskeskuse juures, jooksis seal kenasti nina maas autodest välja tegemata	2010	8	2	2010 august-jaanuar 2011	2	9	1	tundus olevat väga heas toitumuses, kena, rahulik...ilmselt toiduotsingul	1		2	4	1	jänest nägin detsembri lõpus võru tänava lõpus enne postikeskust, samuti olen näinud jänest raja tänava pargis			nende ligikaudne vanus või vanused:tõug või tõud:ligikaudsed kaalud:
926020	1	1	7	Tartu	veeriku.ja tähtvere	viljandi mnt. nisu tn. ots jajanseni tn. lõpus raudtee ääres	2010	11	2	2010,nov.-dets	1	9	1	ehk noorepoolne	1	Janseni tn. inimestejutu järgi ei julgekasse väljalasta,et rebane murrab ära	3	2	1	olen pötra näinud, ka metskitsi, ja kopraid,minke ja isegi saarmast jajäneseid	2		vanus või vanused:tõug või tõud:Eesti hagijas, ja kassligikaudsed kaalud:	2	1	maal olleskanu ja parte	1	1
926028	1	1	3	Keila	ei tea	rõõmu kaubamaja	2010	11	2	aasta ringi	2	4	1		1		3	4	1		3	3	8 kuune vene-euroopa laika kaal umbes 12-15kg. hundi ja setteri segu krants, vanus 5aastat, kaal umbes 20kg	4	2	parti, hane, kana on söönud	2	1
926034	1	1	2	Tallinn	Lasnamäel	J.Smuuli ja Liikuri vahel oleval teel	2010	4	1		3	4	1		15	oli rahulik	3	4	1				nende ligikaudne vanus või vanused:tõug või tõud:ligikaudsed kaalud:	2	2	Tuttava kasse (MAAL)	1	3
926036	1	2	6	Pärnu	Rääma	Tulika 14	2010	5	1		3	3	1		1	jooksis mööda tänavat	1		1				nende ligikaudne vanus või vanused:tõug või tõud:ligikaudsed kaalud:
926044	1	1	3	Tartu	Annelinn	ringtee Sõpruse pst ja Kalda tee ristumiskohas	2010	0	1		3	1	1		1	jooksis üle tee	2		1				nende ligikaudne vanus või vanused:tõug või tõud:ligikaudsed kaalud:
926050	2	1	3	Tartu	Annelinn	Kalda tee 30	2010	0	2	2010 suvel	4	9	1		1	jooksis üle tee	2		1				nende ligikaudne vanus või vanused:tõug või tõud:ligikaudsed kaalud:
926052	1	2	4	Pärnu	ei tea	karjamaa, kooli ja kanali tänav	2010	12	2	detsembri algusest jaanuarini	4	1	1	suhteliselt kõhn	1	inimest eriti ei karda	3	3	1	siin ümbruses on palju kasse ja rebane ei tee nendest eriti väljagi, ajab ainult ninaga lõhna. Kassid vaatavad rebase tegutsemist, minema ei jookse.			nende ligikaudne vanus või vanused:tõug või tõud:ligikaudsed kaalud:
926054	1	2	4	Pärnu	Mai tänaval	Pärnu Ühisgümnaasiumi juures kunstmurustaadioni ümbruses, Pärnu Tennisehalli ümbruses	2010	12	2	2010, jaanuar-detsember /2009-2010/	7	10	1		18	järgnes meile, kui koeraga jalutasin, järjepidevalt on kuulda rebaste haukumist	3	5	4	Pärnus Mai tn rajoonis mereäärsel ala oleval karjamaal elab rebaste pesakond ja neid tekib järjest juurde. Loomad liiguvad ringi vabalt mööda tänavaid, staadioni ja Ühisgümnaasiumi ümbrust ilma inimest või kodu looma kartes. Lisaks Rebastele on viimasel aastal liikvel mööda tänavaid mitmeid kährikkoeri. Samuti kitse ja põdraga kohtumine ei ole enam üllatuseks.			nende ligikaudne vanus või vanused:tõug või tõud:ligikaudsed kaalud:
926076	1	1	2	Tallinn	Põhja-Tallinn	Peetri küla	2010	11	1		2	2	1	-	1		3	1	1	Rebaseid on sealkandis (Peetri küla) tegelikult vähe, lihtsalt neid, kes on, nähakse sageli. Arvukuseks pakuksin ca. 2-3Muid loomi olen linna sisestes metsades näinud ka - näiteks Õismäe rabas elavad mõned metskitsed (seal on rebased probleemiks, kuna murravad kitsi ning on ära söönud ka paar kohalikku kassi). Samas ma ei näe vajadust metsloomi linna sisestest metsatukkadest minema ajada.			nende ligikaudne vanus või vanused:tõug või tõud:ligikaudsed kaalud:
926080	1	2	4	Tartu	Maarjamõisa	Puusepa 8 H korpuse(uus valge maja) taga.	2009	2	2	2009 veebr;2010 dets	4	7	1	Ilusa koheva karvastiku ja sabaga	1	kõndis ümber kuuri, seal olen korduvalt ka jänest näinud	3	4	1		4	7	nende ligikaudne vanus või vanused:5;3;2tõug või tõud:vene-euroopa laika;hall norra põdrakoer;taksligikaudsed kaalud:5-7; 4	2	1	rünnanud kassi ühe korratapnud ja söönud pardi ühe korra	1	1
926108	1	1	4	Tartu	Raadi	Liiva tänava hooldekodu ees, ülikooli staadioni poolsel kõnniteel, Ujula Konsumi ees olevas pargis (Narvamäe pool)	2009	8	2	2009 august-september	4	1	1		1		3	4	1				nende ligikaudne vanus või vanused:tõug või tõud:ligikaudsed kaalud:
926122	1	2	3	Tartu	Tähtvere	Vaksali tn-l natuke enne Betooni tn-ga ristumist, raudtee kõrval	2010	10	1		2	1	1		1		3	1	1				nende ligikaudne vanus või vanused:tõug või tõud:ligikaudsed kaalud:
926144	1	1	4	Tallinn	Pirita	Kummeli tee	2010	11	1		2	4	2		1		2		1		1		nende ligikaudne vanus või vanused:tõug või tõud:ligikaudsed kaalud:	1			2	1
926154	1	2	7	Võru	kesklinn	Vabaduse tn. 10	2010	12	1		3	4	1	saba tundus torujas, mitte kohev	1	ületas sõiduteed autotulede valgusvihus	2		1				nende ligikaudne vanus või vanused:tõug või tõud:ligikaudsed kaalud:
926168	1	2	5	Tartu	Ihaste ja Annelinn	Ihaste tee 8, Mõisavahe 47, Hobuseraua 74	2010	6	2	Korduvalt aasta läbi, olen näinud seal ka jäneseid! /2008-2010/	1	1	1	Üks on suur ja ilus, teine väike ja kõhnake	1	Jahtis jäneseid ja käis ka üleujutatud luhal	3	4	1	kõiki loomi ei pea tõttama kodustama, Ihastes on kitsed, jänesed, oravad, kährik ja ühes kraavis nägin hämaras mingit tegelast, kes polnud ükski neist			nende ligikaudne vanus või vanused:tõug või tõud:ligikaudsed kaalud:
926180	1	2	3	Tartu	tammelinnas	Leevikese tänav	2010	12	2	2010 august - -detsember	7	7	1		1		3	1	1				nende ligikaudne vanus või vanused:tõug või tõud:ligikaudsed kaalud:
926184	1	1	4	Tallinn	Pirita	Lillepi park, umbes N59.459 E24.8328	2010	6	1		1	1	1		1	2-4 rebasepoega mängisid omavahel, täiskasvanud rebaseid ma ei märganud	3	1	4	Sealsamas oli *vist* nende urg või muu koobas kust nad sisse-välja käisid			nende ligikaudne vanus või vanused:tõug või tõud:ligikaudsed kaalud:
926188	2	1	4	Tallinn	Pirita	Umbes N59.4698 E24.8749	2007	6	1		1	1	1		1	Märkasime teda 3m kauguselt, meie lähenemise peale ta kartma ei löönud, pigem tuli ise lähemale	3	5	1				nende ligikaudne vanus või vanused:tõug või tõud:ligikaudsed kaalud:
926210	1	2	4	Pärnu	Rannarajoonis	Pärnu Kolled˛	2010	11	1		2	4	1		1		2		1	olen kohanud ka Pärnus Mudaravila ümbruses rebaseid eriti suvehommikuti			nende ligikaudne vanus või vanused:tõug või tõud:ligikaudsed kaalud:
926268	1	2	4	Tallinn	Männiku	Valdeku 57	2010	9	2	09.-12.2010	1	1	1		1		3	4	1				nende ligikaudne vanus või vanused:tõug või tõud:ligikaudsed kaalud:
926310	1	2	3	Tartu	kesklinn	toomemägi	2010	4	1		1	4	1	ilus kohev saba	1	lonkis niisama	3	4	1				nende ligikaudne vanus või vanused:tõug või tõud:ligikaudsed kaalud:
926364	1	2	5	Pärnu	Raeküla	Rannametsa tee 11 meie kodu, Männimetsa 1 naabrid	2010	7	2	2008 talvel pimedal ajal, 2009, juuli-august. 2010 juuli-november. 2011 jaanuar	7	10	1	Pojad on pigem trullakad, täiskasvanud rebased kõhnad	37	Täiskasvanud rebased on pelglikumad, pojad valdavalt mängivad. Ei poeg ega täiskasvanud rebane, kuigi on harjunud inimese lähedusega, ei lase inimest enda ja tagala (metsa/võsa) vahele. Nad on väga maiad, armastavad (koon viltu tõmmates) maasikaid süüa; paku peale jäetud pooliku õllepudeli kaela limpsida... PS Oleks jõudnud pildistada, oleks õlletehaselt reklaamiraha nõutanud!!! Kiiresti kohaneva…	3	4	4	Naabruses toidetakse metskitsi külmal ajal. Meie õuel käisid rebased poegi õpetamas suvekuudel 2009, 2010. Regulaarselt käis 4 pojast 2 tk; kõiki koos nägime 1 kord. Meil koduloomi pole.							1	3
926438	1	1	2	Tartu	Kesklinn	Tähe 4	2010	10	1		3	1	1		1	läks üle tee	3	3	1				nende ligikaudne vanus või vanused:tõug või tõud:ligikaudsed kaalud:
926454	1	1	5	Tallinn	Nõmme	Soovildiku	2010	12	1		1	3	1	rebane oli väga ilus ja suur	1	tahtis pugeda terassi alla	3	1	1	olen Nõmmel kohanud metskitsi	1		nende ligikaudne vanus või vanused:tõug või tõud:ligikaudsed kaalud:
926458	1	1	2	Pärnu	ei tea	jõe lähedal mingi maha jäätud tehase hoone või midagi taolist. Kuskil seinal oli ka 'marat' kirjas. rebane vaatas hoone 3. korruselt välja.	2010	12	1		1	4	1		19		3	4	1				nende ligikaudne vanus või vanused:tõug või tõud:ligikaudsed kaalud:	1			3	1
926462	1	1	3	Tartu	Veeriku	Veeriku selveri juurest natuke raudtee poole minna. Mingi kollane maja paremat kätt.	2010	12	1		3	4	1		1	Jäi keset teed seisma ja vaatas auto poole. Lasime signaali ja jooksis teelt eest aga jäi samas kõrvale põõsasse redutama ja meiega tõtt vahtima.	3	4	1		2	1	nende ligikaudne vanus või vanused:tõug või tõud:ligikaudsed kaalud:	1			1	1
926464	1	1	3	Tartu	kesklinn (Ekraani kino)	Ekraani kino, Kõrgema sõjakooli ühiselamu ja kütusetankla vahetusse lähedusse jääv planguga piiratud krunt.	2010	10	2	oktoober-november	4	7	1	Normaalkasvu terve loom	11	Toimetas avaral, planguga eraldatud krundil. Teisel juhul nägin rebast raudteel Näituse tn. ülesõidu juures.	2		1		1		nende ligikaudne vanus või vanused:tõug või tõud:ligikaudsed kaalud:	1			1	2
926476	1	2	5	Tartu	Tammelinn	Västriku	2010	12	1		3	3	1		1		1		1				nende ligikaudne vanus või vanused:tõug või tõud:ligikaudsed kaalud:
926486	1	2	4	Pärnu	Rannarajoonis	Mudaravila juries Supeluse tn	2010	11	2	2010 September - detsember	2	1	1		1		3	5	1				nende ligikaudne vanus või vanused:tõug või tõud:ligikaudsed kaalud:
926496	1	2	5	Pärnu	rannaäärses linnajaos	Tammsaare tänav, Tennisehall	2010	12	2	2010 november-detsember	3	3	1		1		1		1		1		nende ligikaudne vanus või vanused:tõug või tõud:ligikaudsed kaalud:	1			1	2
926506	1	1	4	Pärnu	Kesklinn-rannarajoon	Esplanaadi 15	2010	5	2	Mai-juuni	3	7	1	Kutsikas voi noor rebane	1	Rebane oli roninud ounapuu otsa. Ounapuul istusid varesed, kes haalekalt ta peale karjusid. Tegin maja ukse lahti (olin umbes 2 m kaugusel) viskasin rebase suunas kivi ta hyppas puu otsast alla ja jooksis umbes 3 m kaugusele - votsin koridorist kinga ja viskasin rebast veelkord ta taganes kuid siis soostis minu poole tagasi - vottis kinga hambusse ja jooksis koos kingaga minema. Jargmine paev lei…	3	5	1		1			1			1	1
926528	1	2	4	Tartu	ei tea	Rebane kõndis suunal Tartu vangla poolt Sepa turu poole..	2010	12	1		1	4	1		1		1		1		2	1	nende ligikaudne vanus või vanused: 8a.tõug või tõud: berniligikaudsed kaalud:60kg	1			3	1
926552	1	2	3	Tartu	Raadi	Peetri kirik	2010	7	1		1	4	2		1	Oli segaduses keset Narva maanteed	2	4	1		2	2	4aYorkshire'i terrier3,5kg	1			1	1
926560	1	2	6	Tallinn	Mustamäe-Nõmme vahel, nn. Mente et Manu-silla all	Nõmme turu ja Tehnikaülikooli vahelisel teel	2010	11	1		3	4	1	Suhteliselt kõhn isend	1	Toetus käppadega kõnnitee kõrgele servale ja justkui ootas hetke, millal sõiduteed ületada.	2		1		2	2	Krants, ca 3-aastane (täpselt ei tea, kuna varjupaigast võetud).	1			1	1
926636	1	1	4	Keila	Jõe tn.	Jõe tn.59	2011	1	2	2010 november - jaanuar 2011	3	3	2	saba oli hästi peenikene	1		1		1				nende ligikaudne vanus või vanused:tõug või tõud:ligikaudsed kaalud:
926642	1	2	4	Tartu	Ülejõe	Ujula tn Konsumi ja uues silla ees	2010	11	1		3	1	1	oli päris suur ja heas vormis	1	ületas sõiduteed	2	4	1	konkreetne rebane üllatas mind oma julgusega, aeglaselt ja väärikalt liikus mööda öiseid änavaid, keskel, mitte mööda nurgataguseid			nende ligikaudne vanus või vanused:tõug või tõud:ligikaudsed kaalud:
926710	2	2	4	Tartu	Ülejõe	Liiva tn ja Ujula tn ristil majahoovis	2008	0	2	ikka 2008, suvi-talv	6	7	1		1	Olen majahoovis näinud 2 korda, ühel korral jooksis akna alt läbi, teisel korral istus ja vaatas ringi	3	4	1		1		nende ligikaudne vanus või vanused:tõug või tõud:ligikaudsed kaalud:	1			1	2
926988	2	1	6	Viljandi	kesklinn	veere 16a	2010	12	2	dets-jaan	3	7	1		1	kõndis tänaval	1		1				nende ligikaudne vanus või vanused:tõug või tõud:ligikaudsed kaalud:					1
927090	1	1	4	Tartu	Veeriku	Nooruse 1, TÜ Tehnoloogia Instituut	2008	0	1		3	4	1		1	Silkas üle TÜTI parkla	1		1				nende ligikaudne vanus või vanused:tõug või tõud:ligikaudsed kaalud:
927202	1	2	6	Tallinn	Pelgulinnas, Põhja-Tallinna piiril	Pelgulinna Sünnitusmaja ja Helme t.7 ja Hipodroomi tallide vahelisel platsil	2010	12	2	2010.a. detsembris nägin 2 rebast üle platsi aeglaselt minemas, siis hargnesid: üks keeras Sünnitusmaja poole, teine Põhja Politseiprefektuuri maja poole. Teisel hilisõhtul nägin ühte rebast tagasi metsa poole minemas (Stroomi mets)	3	3	1		1		1		2				nende ligikaudne vanus või vanused:tõug või tõud:ligikaudsed kaalud:
927340	1	1	4	Tartu	ei tea	Sõpruse sild	2011	1	1		3	1	1		1		2	1	1	Toimus aastavahetuse pidustustel- illutulestiku peale põgenes rebane mööda jõe jääd- suunaga kesklinna poolt väljapoole			nende ligikaudne vanus või vanused:tõug või tõud:ligikaudsed kaalud:
927570	1	1	3	Pärnu	mai	Metsa tn 14	2010	8	1		2	3	1		12		1		1				nende ligikaudne vanus või vanused:tõug või tõud:ligikaudsed kaalud:
927572	2	1	3	Pärnu	mai	Papiniidu tn 58	2010	9	1		2	1	1		1		1		1				nende ligikaudne vanus või vanused:tõug või tõud:ligikaudsed kaalud:
927580	3	1	3	Pärnu	Raeküla	Riia mnt 249	2010	10	1		2	4	1		1		1		1				nende ligikaudne vanus või vanused:tõug või tõud:ligikaudsed kaalud:
927592	1	2	5	Pärnu	Raeküla	Kalevi pst.	2010	12	2	2008-2010	5	9	1		1		3	3	1	Samas piirkonnas olen näinud korraga 5-e metskitse.			nende ligikaudne vanus või vanused:tõug või tõud:ligikaudsed kaalud:
927668	1	1	3	Tallinn	Kadriorg ja Mõigu	Kadrioru lossi park ja Mõigu endine KEK ( shenkeri rekkapargi valvuri sõber , metsik rebane ,kes inimesi otseselt ei pelga ja on sage kylaline :)	2011	11	2	Aasta läbi mõlemas kohas on nad sagedad kylalised. Ma nimelt käin igapäev jooksmas ja nad jäävad mulle alatihti eelpool nimetatud kohtades tee peale :) /2009-2010/	6	1	1	Linna rebased tunduvad kuidagi äbarikud ... Aga see võibolla ainult tundub . Maal enne talve lihtsalt rebane läheb rammusaks ja karvakte muutub lopsakamaks. Aga need mõlemad võiksid vähe parema elu peal olla . Mitte ,et nad otseselt haiged ja halvad välja näeksid aga võrreldes maakodus kohtutud rebastega on nad pisemad / lahjemad. Samas maal ei lase rebane nii lähedale tulla ,et võibolla ma speku…	1	Kadrioru rebane kes tundub vähe metsikum tegelane on õite arg ja ei tunnista inimeste seltskonda. Teda ma märkan lihtsalt ringi uitamas , tõsi suure lumega pole ma teda nyyd näinud . AGa mis puudutab minu lemmik Rebasepoissi ,kes askeldab endises Mõigu Kekis ja selle territooriumil. Siis tema on vaffa... tema imestab minu üle samapalju kui mina alguses tema üle... Vaatame teineteist ja ajame omi …	3	4	1				nende ligikaudne vanus või vanused:tõug või tõud:ligikaudsed kaalud:
927702	1	2	6	Tallinn	Lasnamäel	Narva maantee ja Läänemere tee ristmikul Kihnu 6 juures	2010	6	2	märtsist novembrini	7	7	1	hea välimusega	1	Tuli põõsaste vahelt, ootas, kuni autod ära sõitsid ja jalutas üle tee, istus muruplatsile maha, uuris ümbrust, siis lonkis majade vahele toitu otsima. Hulkus akende all ja läks siis tagasi. Tundus, nagu 'tunneks liikluseeskirju'.	2	4	1	Selle rebase urg asub(s) Pirita-Kosel.	1		nende ligikaudne vanus või vanused:tõug või tõud:ligikaudsed kaalud:	1			2	2
927728	1	2	5	Tartu	Annelinn	Ihaste tee 7, A Le Coqi spordihoone	2010	11	1		3	1	1		1	Tegu oli haljasalaga, ta lihtsalt lippas jõe poolt ehitusmaterjalide poe poole.	1		1				nende ligikaudne vanus või vanused:tõug või tõud:ligikaudsed kaalud:
927766	1	2	4	Tartu	Variku	Variku tn. 9	2010	12	1		3	3	1	Terve isend, korralik karvkate, erk olek.	1	Nägin kõnealust rebast esimeset korda. Samas on teada, naabrite ütluste alusel, et rebane külastab regulaarselt antud aadressil asuvat eramut. Rebane uuris eramu ümbrust.	3	3	1	Kui tegu ei ole marutaudis või muud haigust põdeva loomaga, kes käitub rahulikult linnas ei ole mul sellise linnas kaasleja vastu midagi. Aga... tegu on siiki metsiku loomaga.	1		nende ligikaudne vanus või vanused:tõug või tõud:ligikaudsed kaalud:	1			2	1
927790	1	2	4	Tartu	Ränilinn	Riia mnt ääres, linna pool Aardla tn otsa. Liigub seal pidevalt. lähimad hooned on Taeduspagi omad.	2010	11	2	2009 aasta vältel mitmeid kordi	4	1	1		1	ilmselt oli saagijahil, kuid alasti näen teda koeri jalutades, s.t ta pageb koerte eest	3	3	1	Suht julge(d) on küll. Ma ei tea, kas näen sama isendit või on neid mitu. Igathes liigub ta (nad?) FI ümbruses, seal juures olevas mahajäetud õunaaias, samuti Variku rdt.jaama ja FI majade vahel pidevalt; samuti teisel pool Ringteed Raja pargi kandis (seal mõni teine isend äkki juba?). Üks kord on rebane lasknud mind koos koertega päris lähedale ja täiesti päevavalges; see võttis veidi kõhedaks, …	1		nende ligikaudne vanus või vanused:tõug või tõud:ligikaudsed kaalud:	1			1	2
927820	1	1	4	Tartu	karlova	Turu 29B	2011	1	1		3	1	1	korralik täiskasvanud rebane hooldatud karvaga ja normaase kehaga	1	kõndis suurte majade vahel hoovis mööda traataeda ja nuuskis aiavahelt, kraapis ja otsis	1		1		1		nende ligikaudne vanus või vanused:tõug või tõud:ligikaudsed kaalud:	1				1
927844	1	2	3	Tartu	Karlova	Aleksandri tn lõpp, enne sõpruse silda ja hotelli	2011	0	1		1	1	2		1		2		1				nende ligikaudne vanus või vanused:tõug või tõud:ligikaudsed kaalud:
927880	1	2	4	Tallinn	Kadrioru park	Kadrioru lossist merepoole jääv muruväljak	2008	8	2		1	1	1		4	järgnes jäljetreeningul jälge ajavale koerale ja koerajuhile ning noppis üles jäljemaiused, mida koer ei olnud üles korjanud	3	4	1				nende ligikaudne vanus või vanused:tõug või tõud:ligikaudsed kaalud:
927934	1	2	3	Tallinn	Haabersti	Paldiski mnt (Status Club'i kõrval olev tühermaa)	2009	0	1		1	4	1		1	Kaevas	2	4	1				nende ligikaudne vanus või vanused:tõug või tõud:ligikaudsed kaalud:
927960	1	1	3	Valga	Kesklinnas, haljasala, Pedel	Kuperjanov 7	2008	9	2		4	7	1	noorloom	1	sõbralik, uudishimulik, tuli nuusutas, läks minema	3	3	1		1		nende ligikaudne vanus või vanused:tõug või tõud:ligikaudsed kaalud:
927984	1	2	6	Tartu	Ropka	Võru 196	2010	12	2	2010, november-detsember, kokku 2 korda	3	1	1	Ilmselt noor rebane, kuid pimeduse tõttu polnud nähtavus väga hea	1	läks aia alla, pärast siirdus olmselt Kirsi tänavasse	2		1			2	nende ligikaudne vanus või vanused:tõug või tõud:ligikaudsed kaalud: 3,5 a.; rottweiler; 45 kg - ööbib toas	1			1	1
928002	1	2	6	Tartu	ihaste	veibri kula soosaare kinnistu	2010	1	2	2007-2010	7	7	1	sabaots ei olnud valge tema kuuel lapsel olid valged sabaotsad ilusad prisked lapsed mamma imetamise ajal kõhn kasvatas kõik lapsed suureks	38	tuli titena ukse taha süüa palumas oli väga kõhn ja tuikuv jäigi meile tõi ka nälginud venna meile sööma vend oli arg aga plika julge käis toas nagu oma peni ringi armastas rakvere pihve,viinereid ja kõike muud töödeldud liha kapsasupist korjas välja porgandid need ei kõlvanud süüa kissell ja igasugused kommid olid ka päris head ükskord andsin toorest sealiha ehmatas ja hüppas eemale nii mitu kor…	3	5	1		2	2	nende ligikaudne vanus või vanused:tõug või tõud:ligikaudsed kaalud:	1			3	1
928018	1	2	6	Tallinn	paljassaare	paljassaare tee 28	2009	9	1		3	1	1		1		3	4	1		1		nende ligikaudne vanus või vanused:tõug või tõud:ligikaudsed kaalud:				1	1
928034	1	2	4	Tartu	Raadi-Ülejõe	Peetri ja Kasarmu tänava nurgal	2010	10	1		3	4	1	Ilusa karvkatte ja koheva sabaga.	1	Jalutas piki Peetri tänavat Kasarmu tänava poole. Kui auto peatasime ja teda jälgisime, jäi ka tema hetkeks seisma ja vaatas meid. Veidi aja pärast lippas läbi aiaaugu Kasarmu tänavas oleva endise sõjaväeosa territooriumile.	3	2	1		1		nende ligikaudne vanus või vanused:tõug või tõud:ligikaudsed kaalud:	1			1	2
928044	2	2	4	Tartu	Raadi-Ülejõe	Puiestee ja Raatuse tn nurgal	2010	1	1		3	1	1		1	Rebane soovis joosta üle sõidutee, kuid teda takistasid kõrged lumevallid. Samas lähenesid talle kahelt poolt (mööda kõnniteed) inimesed. Ainuke koht, kus lumehange ei olnud, oli ülekäigu raja juures. Rebane jooksiski ühtedele inimestele vastu, et jõuda ülekäiguraja juurde ja siis sai tal tee ületatud. Rebane liikus kesklinna poole.	3	1	1				nende ligikaudne vanus või vanused:tõug või tõud:ligikaudsed kaalud:
928058	1	2	3	Tartu	kesklinn	väike-turu	2011	1	1		3	1	1		1	jooksis emajõe jää peal	3	3	2		2	5	nende ligikaudne vanus või vanused:tõug või tõud: krantsligikaudsed kaalud:5 kg	1		ei	1	2
928084	1	2	6	Tallinn	Suur-Sõjamäe	Suur-Sõjamäe 23 ja selle ümbruse krundid	2010	12	2	novembrist märtsini /2006-2011/	4	3	1	2009 oli rebane vigastatud ja lonkas	1	Kord oli ka koos emasega ja mängisid	1		2	puuduvad	3	2	KRANTSID. ligikaudu 40-ne kilosed.	1		ei ole	1	1
928090	1	2	4	Tartu	MaarjamÅ¨isa	Ülase tn 1d	2010	10	2	2010 oktoober-november	4	3	1		1		1		1				nende ligikaudne vanus või vanused:tõug või tõud:ligikaudsed kaalud:
928094	1	2	2	Tallinn	Põhja Tallinn	Täpselt Stroomi rannas	2011	1	2	Siiani iga õhtu umbes 23.00 ja hiljem jookseb rõõmsalt mööda rannariba ringi. Esimest korda nägin teda 2.jaanuaril	3	1	1		1	ühe korra jooksis kiiruga nina alt läbi, kui ma koeraga jalutasin, aga muidu on niisama omaette toimetanud.	2		1				nende ligikaudne vanus või vanused:tõug või tõud:ligikaudsed kaalud:	1				3
928132	1	1	3	Tartu	supilinn	Kartuli tänava jõepoolne ots	2010	5	1		2	4	2	kärntõves loom	1		3	3	1				nende ligikaudne vanus või vanused:tõug või tõud:ligikaudsed kaalud:
928194	1	2	5	Tallinn	Nõmme / Haabersti piiriala	Kadaka autoturg	2010	7	2	2006...2010	1	1	2	Tavaline, suvekarvas.	1	Viimati nähtud uru suudmel seismas, varasematel kordadel toidu otsingul ca 2-3 km raadiuses urust	3	3	1	Kinnisvaraarendused hävitavad kõigepealt loomade loodusliku elukeskkonna - edasi hävitavad inimesed loomi 'oma' elukeskkonnast. Samas topib inimene liigselt oma nina loodusliku valiku seadustesse ja viib sellega tasakaalust välja asurkondade normaalse eneseregulatsiooni.			nende ligikaudne vanus või vanused:tõug või tõud:ligikaudsed kaalud:
928212	2	2	5	Tallinn	Haabersti	Kadaka Selver	2009	8	2	2008...2009	2	4	1	kasvas piirkonnas kutsikast noorloomaks	1	hukkus sõiduteel 2009 suvel	1		1				nende ligikaudne vanus või vanused:tõug või tõud:ligikaudsed kaalud:
928214	1	1	3	Pärnu	Raeküla	Kalevi puhjestee	2010	10	2	2010, juuli-oktoober	3	1	1		1		3	3	1				nende ligikaudne vanus või vanused:tõug või tõud:ligikaudsed kaalud:
928224	3	2	5	Tallinn	Mustamäe	Tondi K-Rauta	2008	9	2	juuli...september 2008	2	4	1	täiskasvanud isend	1	Iga vaatluse ajal ületas rebane sõiduteed suunaga Selveri poolt K-Rauta poole	1		1				nende ligikaudne vanus või vanused:tõug või tõud:ligikaudsed kaalud:
928342	1	2	3	Tartu	Raadi	Raadimõisa tänaval	2011	1	2	sept.2009-jaan.2011	3	8	1		18	julge	3	4	1	Raadimõisas lisaks rebasele ka jänesed
928368	1	1	4	Tartu	Raadi	Vahi tn, arhiivi hoone ümbrus, elamute aiad	2010	12	2	2008 alates /2008-2011/	4	4	1		1		3	3	1				nende ligikaudne vanus või vanused:tõug või tõud:ligikaudsed kaalud:
928370	1	1	3	Tartu	Veeriku	Veeriku Selver	2011	1	1		3	4	1		1	Kõndis piki raudteed.	2		1				nende ligikaudne vanus või vanused:tõug või tõud:ligikaudsed kaalud:
928372	1	2	5	Viljandi	kesklinnas	Viljandi kaubamaja	2010	12	1		3	4	1		1		2	4	1				nende ligikaudne vanus või vanused:tõug või tõud:ligikaudsed kaalud:
928386	1	2	4	Tartu	Hiinalinna-Raadi piir	Roosi tn ots (Tartu Kodutute Loomade Varjupaiga lähedal)	2010	10	2	2010 suvi-talv	1	5	1		1		3	4	1				nende ligikaudne vanus või vanused:tõug või tõud:ligikaudsed kaalud:
928436	1	2	4	Tartu	Annelinn	Nõlvaku tänav kohakuti sama tänava majadega 15-17	2010	2	1		3	4	1		1	seisis tänava ääres ja ootas auto möödumist, peale seda lipsas üle tee	3	4	1				nende ligikaudne vanus või vanused:tõug või tõud:ligikaudsed kaalud:
928446	1	2	2	Tartu	Raadi	Leesika tänav	2011	1	2	2009 jaanuar - 2010 jaanuar	3	3	1	väga ilus, paksu karvaga	4		3	1	1		2	2	nende ligikaudne vanus või vanused: 6 aastanetõug või tõud: inglise buldogligikaudsed kaalud: 25kg	1			2	1
928460	1	2	5	Paide	Joodi	Roosi 6	2010	9	2	sügisel /2009-2010/	1	7	1		39		3	4	1	Uurigute põhjal kaardistada ja hakata ka nende arvukust piirama	1		nende ligikaudne vanus või vanused:tõug või tõud:ligikaudsed kaalud:	2	1	kass	1	2
931876	1	2	5	Tartu	Ropka linnaosas	Ropka 16a	2009	1	2	2008, jaanuar-märts, 2009 jaanuar-märts	3	3	1	Rebane oli väga ilus, nägi välja terve	1	Rebane on iga kord ilmunud kella 23 paiku ja kõndinud üht ja sama trajektoori mööda, näib, nagu oleks ta kontrollkäigul - aeglaselt, ei lase end segada	2	4	1	Ei ole päris kindel, aga tundub, et pärast seda, kui 2008. rebane ilmus Ropka tänava kanti, kadusid siit peaaegu kõik hulkuvad kassid, keda varem oli väga palju ja kes olid ümbruskonnas päris suureks probleemiks kujunenud	1		nende ligikaudne vanus või vanused:tõug või tõud:ligikaudsed kaalud:
931878	1	2	3	Tartu	Karlova	Rebase 7 maja ees	2010	11	1		3	3	1	hallika karvaga paistis olevat	1	Nuuskis ringi maja ees haljasalal ja siis suundus majade vahele	1		1				nende ligikaudne vanus või vanused:tõug või tõud:ligikaudsed kaalud:					1
931884	1	2	4	Tartu	Ihaste	Bordoo tn	2011	1	1		1	1	1		1		3	3	1	Samas kohas nägin 2009 a metskitse. Koprad pesitsevad ja langetavad puid seal läheduses juba vähemalt aasta.			nende ligikaudne vanus või vanused:tõug või tõud:ligikaudsed kaalud:
931886	2	2	4	Tartu	Annelinn	Nõlvaku bussipeatus	2010	2	1		3	3	1		1		1		1				nende ligikaudne vanus või vanused:tõug või tõud:ligikaudsed kaalud:
931974	1	1	5	Tartu	Annelinn	Mōisavahe 60 maja taga	2011	0	2	2009 sügis - 2011 jaanuar	4	3	2	kōige sagedamini nähtud rebasel sabajuur karvadeta, teine rebane väga ilus	1	tundub, et sōi ka koerte (keda seal palju jalutatakse) külmunud väljaheiteid	1		2	Nägin üks kord sellist situatsiooni, kus rebane toimetas jalgraja peal, samal ajal väljus pōōsastest üks kass ja möödus rebasest vaevalt meetri kauguselt. Nad ei pööranud teineteisele tähelepanu. Seda kassi olen näinud ka varem ringi liikumas. Tundus, et nad olid tuttavad, näiteks koos kasvanud?			nende ligikaudne vanus või vanused:tõug või tõud:ligikaudsed kaalud:
932064	1	1	4	Tallinn	Kesklinn	Juhkentali/Staadioni nurk	2009	7	1		4	4	1		1		3	3	1		1		nende ligikaudne vanus või vanused:tõug või tõud:ligikaudsed kaalud:
932076	1	2	2	Pärnu	Ülejõe	Endise Masinatehase kõrval platsil	2011	1	1		1	1	1		1		2		1				nende ligikaudne vanus või vanused:tõug või tõud:ligikaudsed kaalud:
932086	2	1	4	Kärdla	ei tea	Tormi tn/ Heltermaa mnt	2010	8	1		4	1	1		1		3	3	1		1		nende ligikaudne vanus või vanused:tõug või tõud:ligikaudsed kaalud:
932100	1	2	6	Tartu	Ränilinn	Aardla 130	2010	6	1		2	1	1	noorloom	1		3	5	1				nende ligikaudne vanus või vanused:tõug või tõud:ligikaudsed kaalud:
932130	2	1	4	Tartu	Tähtvere	Laulupeo pst 24. Tuglase 1	2010	2	2	veebruar 1 x, märts 1 x, juuni 1 x, juuli 2 x	2	1	1		1		3	4	1				nende ligikaudne vanus või vanused:tõug või tõud:ligikaudsed kaalud:
932226	1	1	3	Tartu	Annelinn	Narva mnt 89	2010	12	1		2	1	2	kärntõves	1		3	5	1		2	2	nende ligikaudne vanus või vanused:tõug või tõud:ligikaudsed kaalud:	1			1	1
932232	1	1	5	Elva	Peedu	Peedu raudteejaama lähedal	2011	1	1		3	4	1		1	Jooksis eemal üle tänava	2		1				nende ligikaudne vanus või vanused:tõug või tõud:ligikaudsed kaalud:
932242	1	1	3	Loksa	ei tea	Kaluri tee 1	2010	1	2	2010 detsember - 2011 jaanuar	1	9	1	Oli rääbaka välimusega. Karvad olid olemas kuid kuidagi tuustis.	4		3	4	1				nende ligikaudne vanus või vanused:tõug või tõud:ligikaudsed kaalud:
932328	1	2	3	Tartu	Ülejõe	Ülikooli staadioni Liiva tn poolne külg	2009	7	1		3	1	1	Tundus olevat noor rebane	1		2		1				nende ligikaudne vanus või vanused:tõug või tõud:ligikaudsed kaalud:
932330	1	2	3	Tartu	Tamme	Riia 55	2009	0	1		3	2	1		1		3	4	1				nende ligikaudne vanus või vanused:tõug või tõud:ligikaudsed kaalud:
932350	1	2	7	Pärnu	Raeküla	Merimetsa, Laane Kalevi puiestee	2010	11	2	oktoober-detsember2010	4	1	1		1		3	4	1		2	2	krants 'Raeküla MUki'1,5 aastane	1			1	1
932384	1	2	3	Tartu	ropkas, ülejõe, kesklinnas,	olen näinud lõunakeskuse prügikastide juures, tartus 2010a suvel turu tänavas (juulis vist) hommikul u kell 8, siis mitmel korral raadi surnuaja juures ja võru tänavas surnaed (paluse) ja mitmel korral ka võru tänavas	2010	7	2	mai-august 2010	2	4	1		20	üks kord raadi surnuaia juures oli tal miskit hammaste vahel .. roti vms moodi asi	2		1	kui me oleks harjunud teda koduloomana pidama juba aastasadu siis vb oleks ka mul rebane kodus, kes teabpraegu küll ei sooviks	2	2	nende ligikaudne vanus või vanused:tõug või tõud:ligikaudsed kaalud:	1			1	2
932454	1	2	4	Tallinn	Mõigu	Tartu mnt. 119	2010	8	2	01.05-17.09.2010	4	6	1		1		3	4	1		1		nende ligikaudne vanus või vanused:tõug või tõud:ligikaudsed kaalud:	2	1	kanu	1	2
932478	1	2	5	Tapa	Lõunapoolne	Ööbiku 3	2011	1	1		3	3	1		1	toimetas linnumaja ümbruses	3	1	1				nende ligikaudne vanus või vanused:tõug või tõud:ligikaudsed kaalud:
932506	1	1	3	Tartu	ei tea	viljandi ringtee ääres	2011	1	2		2	4	1	rebane oli väga suur ja kohev	1		3	3	1				nende ligikaudne vanus või vanused:tõug või tõud:ligikaudsed kaalud:
932538	1	2	3	Kuressaare	kesklinn	Vallimaa tänav, vist maja nr 5	2010	11	1		3	1	1		1		1		2				nende ligikaudne vanus või vanused:tõug või tõud:ligikaudsed kaalud:
932560	1	2	7	Tallinn	Lasnamäe	Meeliku t. 24/4 ja Loopealse bussipeatus	2009	12	2	sügisel, talvel /2009-2010/	4	1	1	kõhn, harilikust tumedama karvaga	21	tuli tuisu ajal korrusmaja koridori	3	3	1				nende ligikaudne vanus või vanused:tõug või tõud:ligikaudsed kaalud:
932574	2	1	4	Kärdla	kesklinn	Paju 18	2000	12	1		1	3	2		1		1		1				nende ligikaudne vanus või vanused:tõug või tõud:ligikaudsed kaalud:
932590	1	2	4	Tartu	Ropka	Võru 226	2010	11	1		2	3	1		1		1		1				nende ligikaudne vanus või vanused:tõug või tõud:ligikaudsed kaalud:	1			2	2
932606	1	1	4	Tallinn	Mustamäe	Tuuliku tee 2	2011	1	1		3	1	1	Suuremat sorti ja päris koheva kasukaga	1		1		1	Olen näinud ka kahte rebast korraga Nõmmel, Nõmme gümnaasiumi kõrval olevast metsatukast jooksmas üle tee hoovidesse. Oli sügisene aeg ja 1 rebane tundus pigem pojana.	2	2	Kaukaasia lambakoer, emane, 6 aastane ja ca 60 - 70 kg	1			3	2
932664	1	2	3	Tartu	ei tea	Annelinna silla juures, jõe autokeskuse pooleses küljes	2010	10	1		3	4	1		1		1	4	1			2	nende ligikaudne vanus või vanused:tõug või tõud:ligikaudsed kaalud:	1			1	1
932710	1	2	3	Tartu	kesklinn	Toomemäel, Toomkiriku juures oleva mänguväljaku juures	2010	9	1		2	1		Rebane oli kaugemal. Ei näinud täoselt välimust. Tundus normaalne.	1	alguses liikus territooriumil ringi, Vahepeal kadus ära, siis tuli tagasi, nägi siili ja murdis selle maha.	2		1				nende ligikaudne vanus või vanused:tõug või tõud:ligikaudsed kaalud:
932716	1	2	4	Paide	ei tea	Grossi kauplus	2010	10	1		3	4	1		7		3	4	1		3	3	nende ligikaudne vanus või vanused:tõug või tõud:ligikaudsed kaalud:	2	1	kanu	1	1
932718	1	2	4	Tallinn	nõmme	viljandi mnt Liiva surnuaia lähistel	2011	1	2	2010 september	3	4	1		1	üritas ületada sõiduteed	3	4	1				nende ligikaudne vanus või vanused:tõug või tõud:ligikaudsed kaalud:
932740	1	1	4	Pärnu	Raeküla	Kalevi pst. 38	2009	6	1		1	1	1	Tavaline	1		3	3	1	Raekülas Kalevi pst 38, mahajäetud majas/hoovis on rebased elanud mitu suve (kohalikud räägivad). Ise olen korra näinud seal (2009 juuni).			nende ligikaudne vanus või vanused:tõug või tõud:ligikaudsed kaalud:
932750	1	2	3	Tartu	Ropka	Jalaka 56	2010	12	2	2010 juuni-detsember	3	3	1		1		1		1		1		nende ligikaudne vanus või vanused:tõug või tõud:ligikaudsed kaalud:	1			1	1
932752	2	2	3	Tartu	Annelinn	Mõisavahe tn	2009	1	2	jaanuar-veebruar 2009	4	3	2		11		3	3	1		1		nende ligikaudne vanus või vanused:tõug või tõud:ligikaudsed kaalud:	1			1	1
932754	1	2	7	Tartu	karlova	Sõbra 48, maja taga	2011	1	2	pea iagl ööl käib 2-3.30 vahel /2010-2011/	3	3	2		11	käib luusimas ka autode vahel	1		1				nende ligikaudne vanus või vanused:tõug või tõud:ligikaudsed kaalud:
932772	1	1	3	Kuressaare	roomassaare	ehituspood Espak	2010	11	2		3	4	1		1		3	3	2		1		nende ligikaudne vanus või vanused:tõug või tõud:ligikaudsed kaalud:					1
932796	1	2	3	Tartu	Kesklinn	Botaanikaaed, Vabaduse pst pool	2009	0	1		2	1	2	Nägi nässakas välja, saba oli rootsu moodi, pigem väiksem isend	1	Kui rebane märkas mind ja mu kaaslast, siis jäi jõllitama. Vahepeal natuke liikus edasi, siis passis meid jälle.	3		1	Kuna kardan topiseid, ei kannaks rebasekraed, väiksena pidin kandma. Oli jope külge õmmeldud ja äärmiselt ebameeldiv, ema meelest moodne. Vastikud sabalülid olid.Üldiselt olen seda meelt, et metsloomad peaksid ikkagi elama metsas ja tunnen loomade endi pärast rohkem muret, et nad linnaruumi sisenevad.			nende ligikaudne vanus või vanused:tõug või tõud:ligikaudsed kaalud:
932810	1	2	4	Tartu	Annelinn	Kaunase puiestee 17	2010	9	1		3	3	1	tundus nooremapoolne	1		1		1		1		nende ligikaudne vanus või vanused:tõug või tõud:ligikaudsed kaalud:	1				1
932816	1	2	4	Tallinn	Nõmme ja Mustamäe piiril	Ehitajate tee	2011	1	1		1	4	1		1	Ta jooksis üle sõidutee	3	1	1	Sealsamas Mustamäe ja Nõmme piiril olen näinud veel ka metskitsi ja Lasnamäeol oli kevadel üks põder			nende ligikaudne vanus või vanused:tõug või tõud:ligikaudsed kaalud:
932864	1	2	2	Tartu	Annelinn	Eedeni ringtee	2010	12	2	2010 detsembrikuu jooksul	3	1	1		1		2		1				nende ligikaudne vanus või vanused:tõug või tõud:ligikaudsed kaalud:
932882	1	2	3	Tallinn	Nõmme	Nõmme turg (mäest alla sõites Mustamäe poole)	2010	12	1		2	4	1		1	jooksis üle tee	3		1				nende ligikaudne vanus või vanused:tõug või tõud:ligikaudsed kaalud:	1			1	1
932884	1	1	3	Tallinn	lasnamäe	lasnamäe18	2011	1	1		3	4	1		1		3	3	1				nende ligikaudne vanus või vanused:tõug või tõud:ligikaudsed kaalud:
933064	2	1	6	Tallinn	Lasnamäe	Katleri 21	2011	1	1		3	1	1		1		3	3	1		2	2	nende ligikaudne vanus või vanused:tõug või tõud:ligikaudsed kaalud:	1			1	3
933074	1	1	4	Tallinn	Haabersti	Vabaõhumuuseumi tee 5	2010	0	2	2007-2010	1	3	1		1		1		1	Tõenäoliselt on nähtud rebased pärit Vabaõhumuuseumi territooriumilt, kust väljapääsemiseks on kraabitud aia alt auke. Huvitav on veel, et oleme vastustes näidatud aadressil näinud ka jänest (2010 detsembris).			nende ligikaudne vanus või vanused:tõug või tõud:ligikaudsed kaalud:
933116	1	2	3	Tartu	Tähtvere	Kreutzwaldi 62	2009	0	2	2008-2009	1	1	1		1		2	4	1	Olen näinud metskitsi ja jäneseid samas piirkonnas Kreutzwaldi 62.			nende ligikaudne vanus või vanused:tõug või tõud:ligikaudsed kaalud:
933122	1	2	4	Tartu	ei oska määratleda	Tartu Rimi Hüpermarket, Rebase 10 : )	2011	1	1		3	4	1		1	jooksis julgelt ringi nagu koer	3	3	1				nende ligikaudne vanus või vanused:tõug või tõud:ligikaudsed kaalud:
933136	1	2	2	Kuressaare	ei tea	Kuuse tänav	2010	12	2	2009-2011, käib pidevalt sealkandis	7	8	1		22	sõi naabri kanad ära	2		1				nende ligikaudne vanus või vanused:tõug või tõud:ligikaudsed kaalud:	1			2	1
933138	1	2	2	Kuressaare	nad jooksevad igal pool ringi seal	tuule tänav ja nooruse tänaval	2009	0	2	2007-2010	7	5	1	mõned on paremini söönud teised halvemini ja on ka neid kiitsakaid rebaseid olnud	14	niisama jooksevad ringi, ja inimesi ei karda	3	4	1		3	6	nende ligikaudne vanus või vanused:mõlemad on 3tõug või tõud:krantsidligikaudsed kaalud:palju	1			2	2
933168	1	2	4	Tallinn	Haabersti, Kakumae	Kaba 2	2011	1	2	2009-2011	3	7	1		1		3	1	1		2	2	nende ligikaudne vanus või vanused: 5a.tõug või tõud:ligikaudsed kaalud:	1			1	2
933210	1	1	3	Pärnu	Vana-Pärnu	Vana-Pärnu sadama puiduplats	2010	11	1		1	1	1	ei olnud kärntõves	1	istus sadamas palgivirnal	3	4	1	Pärnu linnas tavaline loom ja arvukus selgelt kasvanud. Peamiselt linna servaaladel või tühermaadel, kuuldavasti Pärnu piires ka sigivad. Pärnusse jääb (vaatluste ja juutude põhjal hinnates) tervikuna või osaliselt tõenäoliselt vähemalt 5 paari/isendi territooriumid			nende ligikaudne vanus või vanused:tõug või tõud:ligikaudsed kaalud:
933266	1	1	6	Kuressaare	linnuse taga, Tuule tn jm	Tuule 1	2009	7	2	2008 juuli, 2009 juuli - 3 rebast	6	1	1	on olemas film	1	jooksis ringi, saabas suus; tal oli komme neid majauste tagant korjata	3	4	1	Kuressaares nähtud rebasel oli komme koguda majauste tagant saapaid, korra nägin teda saapga kõndimas, tegin siis filmi; 2009 jooksis varahommikul vallikraavi äärsel teel koos vähemalt 3 rebast			nende ligikaudne vanus või vanused:tõug või tõud:ligikaudsed kaalud:
933342	1	1	3	Rapla	Kohila	Grossi kaupluse juures	2011	1	1		2	4	1		1		2		1		3	3	nende ligikaudne vanus või vanused:tõug või tõud:ligikaudsed kaalud:				3	2
933348	1	2	4	Tartu	Toomemäel	Toomemäel Toomkiriku kõrval, Musumäe lähedal	2010	10	1		1	1	1	ilus, koheva sabaga isend	1	sörkis lihtsalt oma rada	3	3	1	tegin rebasest Toomemäel ka 3 pilti, kui soovite, võin saataelens@hot.ee			nende ligikaudne vanus või vanused:tõug või tõud:ligikaudsed kaalud:
933354	1	2	2	Tallinn	Põhja-Tallinn, Kalamaja	Tööstuse tänav	2011	1	1		1	4	1		1		2		1	Olen kohanud jänest (korduvalt) Põhja-Tallinnas, suvel, paar aastat tagasi;			nende ligikaudne vanus või vanused:tõug või tõud:ligikaudsed kaalud:
933366	1	1	5	Tõrva	Kaarlimäe	Tikste tänav	2011	1	2	2007 - 2011	6	11	1		28		3	4	1	rebase urgu olen näinud Tõrva linnas Tikste Ürgoru kalda ääres. Üsna tihti liiguvad meie juures ka kitsed	1		nende ligikaudne vanus või vanused:tõug või tõud:ligikaudsed kaalud:	1	1	eeldatavalt on rünnanud kassi vähemalt ühe korra	1	1
933384	1	2	4	Pärnu	kesklinn; Vana-Pärnu	Põllu 8; Kontserdimaja ees	2010	12	1		3	8	1		1		2	1	1				nende ligikaudne vanus või vanused:tõug või tõud:ligikaudsed kaalud:	1			2	2
933638	1	1	3	Tartu	ropka ja ülenurme valla piiril, kuslapuu põik	tartu maakond, kuslapuu põik 2	2010	1	2	detsember -jaanuar	3	3	1	väga korralik rebane oli, hästi söönud ja koheva karvaga. Üldse vilgas isend, nuusib pidevalt majade vahel, hüppab üle aedade ja tuhnib prügikastide ja kassitoidukaussideümber.	36	Sõi meie kanaprojekti ära - koosnes 6 kanast.	1		1	tundub et see sama rebane on meie kandis luusinud mitu aastat, alates 2009 aastast meie piirkonnas elanud. Alguses oli ta hästi niru noor rebane, nüüd kena ja kohev.	2	1	krants. polonka+taks. 7 aastat vana	1	2	tappis 6 kana	2	1
933874	1	2	7	Tallinn	Kadriorg	Mäekalda 7	2010	12	2	Detsember 2010 ja Jaanuar 2011	5	7	1		1		2	4	1		2	2	vanus või vanused: 6tõug või tõud: hundikoerligikaudsed kaalud: 50	1			2	1
934188	1	2	3	Tartu	ülejõe	raatuse ja pika tänava ristil	2009	5	1		2	1	1		1		2		1				nende ligikaudne vanus või vanused:tõug või tõud:ligikaudsed kaalud:
934204	1	1	3	Tallinn	Nõmme	Kadaka pst viadukt	2010	8	2	2011 suve lõpp	2	2	1	Väga 'hoolitsetud' välimusega rebased.	1	Kadaka pst viadukti pealt Tähetorni tänava lähedalt oli näha, et silla all nõlva ääres mängisid umbes viis rebasekutsikat. Oli näha, et nad elasid nõlva peal mingite vanade betoontorude sees, mis otsapidi nõlva läksid. Samas kohas nägin neid suvel kahel korral umbes 11 ajal õhtul kui juba veidike hämaramaks läks.	1	4	4				nende ligikaudne vanus või vanused:tõug või tõud:ligikaudsed kaalud:
934210	1	1	3	Tallinn	Mustamäe	Ehitajate-tee 5	2010	3	1		3	1	1		1		3	3	1		2	2	1,5 aastat, saksa lambakoer, 25kg	1			3	1
934244	1	1	2	Tartu	Kesklinn	J.Tõnissoni 1 ja 3	2010	8	1		2	4	1		1		3	4	1				nende ligikaudne vanus või vanused:tõug või tõud:ligikaudsed kaalud:
934248	1	2	7	Tallinn	Maarjamäel	Künnapuu27	2010	12	2	ca kord kuus	2	3	1	väga ilus	1	magas,kolas aias.	3	4	1	orav	2	1	väga vanatoakrantsligikaudsed kaalud:	1		meie vana kass kadus apr.2010	1	2
934274	1	2	4	Tapa	ei tea	Kastani tänav	2011	1	2	2010 november-jaanuar 2011	3	3	1		1	liikus mööda tänavat ja majade hoovide ääres olevaid lumehangesid	3	1	1		2	1	nende ligikaudne vanus või vanused:tõug või tõud:ligikaudsed kaalud:	1			1	1
934422	1	2	3	Pärnu	Ülejõe	Roheline 64	2011	1	1		1	3	1		1		2		1	olen allergiline ja ei pea ühtegi looma			nende ligikaudne vanus või vanused:tõug või tõud:ligikaudsed kaalud:
934454	1	2	4	Tallinn	Pääsküla	Lemmiku 55	2010	7	2	2009suvi-2010sügis ja talv	2	9	1		1	rebane jalutab pidevalt niisama tänavatel ja on murdnud korduvalt minu kodulinde ning vähemalt ühe siili minu koduhoovis	3	1	1		2	5	vanus 2a, tegemist on suuremat kasvu koeraga ca 35kg	1	2	korduvalt on pardid kadunud. Kord leidsin naabri aiast veel elusa pardi, kellel oli sabast kinni võetud ja katki rebitud. Paar päeva enne seda nägin oma aias rebast jalutamas. Samal ajal (paar päeva hiljem) leidsin aiast siili laiba, kes oli kõhu alt katki kraabitud ja söödud.	3	3
934528	1	2	3	Pärnu	Ülejõe	Rõugu 30	2010	12	1		3	3	1		1		2		1		1		nende ligikaudne vanus või vanused:tõug või tõud:ligikaudsed kaalud:	1			2	2
934566	1	2	4	Tallinn	Viimsi, Haabneeme	Kaluri tee	2011	1	2	2010 dets, 2011 jaanuar	3	1	1	Olen näinud lühikese aja jooksul kolme rebast, välimus harilik	18	1 rebane jalutas mul pikemalt seljataga, üks möödunu pööras tähelepanu, teine jooksis lihtsalt eest läbi, kolmas nuuskis maja aia juures ja üritas hoovi pääseda	3	3	1	Täitsin ankeedi, sest rebaste arvukus minu kodukohas Haabneemes on ilmselgelt tõusnud. Ühel õhtul nägin korraga kahte rebast. Mul puudub info, kas rebane võib rünnata inimest, last, just see viimane häirib.Haabneeme on muidugi peamiselt eramajade rajoon ja inimestel on palju lemmikloomi - kasse, koeri.			nende ligikaudne vanus või vanused:tõug või tõud:ligikaudsed kaalud:
934634	1	1	3	Tartu	Karlova	Teguri tänaval (keset sõiduteed), ca 100m Forseliuse gümnaasiumist edasi.	2010	12	1		3	1	1	Paistis olevat täiskasvanud ja terve/ilus loom.	1	Paistis liikuvat mööda Teguri tänavat Võru tänava poole, mind märgates jätkas oma teekonda hoides kiirustamata ühtlast vahemaad.	3	3	1				nende ligikaudne vanus või vanused:tõug või tõud:ligikaudsed kaalud:
934646	2	1	3	Tartu	Karlova	Õnne- ja Kalevi tänava ristis, liikus Õnne tänavalt Kalevi tänavale mööda Õnne tänava poolset muruplatsi.	2010	9	1		3	4	1		1	Põgenes kiiresti Kalevi tänava suunas.	3	1	1				nende ligikaudne vanus või vanused:tõug või tõud:ligikaudsed kaalud:
934650	1	1	5	Tartu	Tähtvere	Tammsaare 4 korrusmaja taga raudteest umbes 50 m kaugusel	2011	1	2	2011 jaanuari algus	3	1		rebane oli liiga kaugel ja pimedas, et tema välimust täpsemalt näha	1	Kui koer 100 meetri kauguselt haukuma hakkas, jooksis kohe minema	3	1	1	Umbes aasta või kaks tagasi nägin rebast tartus Lõunakeskuse juurde keeraval teel ukerdamas lumehange otsas, ta ei teinud liiklust märkamagi ega lasknud ennast sellest segada.	2	5	kääbusnautser, 2 a ja 6 kilo, käin teda rihma otsas jalutamas maja ümbruses	1			1	2
934766	1	1	3	Tartu	Emajõel :)	Emajõel, Võidu ja Turu silla vahelisel alal.	2011	1	1		3	1	1	Kuna väljas oli pime ja rebane minimaalselt 20m kaugusel, siis ei saa tema välimust väga täpselt hinnata.	1	Nuuskis jõejääl ja kalda ääres, liikus kaldaga paralleelselt ja siis teisele poole jõge turuhoonete suunas.	2		1	24. küsimuse täienduseks - oht, et rebane hukkub			nende ligikaudne vanus või vanused:tõug või tõud:ligikaudsed kaalud:
934866	1	2	2	Tartu	Kesklinn	Turu tn 21, endise Pattaya, nüüdse 'Ahju' taga prügikasti juures	2010	12	1		3	3	1		11	kõndis prügikasti juurde, tegi sellele tiiru peale, märkas kassi prügikasti juures, seisis natuke ja läks siis edasi järgmise maja juurde	1		1				nende ligikaudne vanus või vanused:tõug või tõud:ligikaudsed kaalud:
935076	1	2	3	Tartu	Kesklinn	(Kooli 1) Eesti Rahva Muuseumi k6rval	2010	4	1		2	1	1		1		1		1		1	2	nende ligikaudne vanus või vanused:tõug või tõud:ligikaudsed kaalud:	1			1	1
935156	1	2	3	Tartu	Karlova	Karlova gümnaasiumi vahetus läheduses	2011	1	1		3	4	1	Rebane nägi väga hea välja, karv tundus ilus ja saba väga kohev.	1	Kõndis piki tänavat	2		1		2	2	saksa lambakoer tõug või tõud:ligikaudsed kaalud:	1			1	2
935160	1	2	4	Tartu	Raadi	Välja tänav ja Salvesti konservitehase territooriumil.	2010	12	2	Olen rebast ja vahel ka kahte näinud juba alates 2009a-st õhtuti nii kella 21.00-24.00 vahemikus. /2009-2010/	4	3	2	2009 ja 2010 oli rebane(sed) ilusad, koheva sabaga. 2010/11 talv on rebane olnud kõhna, saba nagu roots.	14		1		2	Raadil oma majaaknast näen rebast(seid) aastaringselt.			nende ligikaudne vanus või vanused:tõug või tõud:ligikaudsed kaalud:
935228	1	2	5	Tallinn	Nõmme	Toome pst.90	2010	9	2	sügis2009,2010	5	7	1		23	eramaja komposti kasti kraapimas , terrassi juures peokäigus	3	3	1	Elame Nõmmel ja metsa lähedal	4		nende ligikaudne vanus või vanused:tõug või tõud:ligikaudsed kaalud:	1			1	3
935322	1	2	4	Tartu	Emajõe 2. rand	Oa tn	2011	1	2	2011-01-01	2	1	1		1		2		1				nende ligikaudne vanus või vanused:tõug või tõud:ligikaudsed kaalud:
935340	1	1	3	Tartu	veeriku	subaru esindus	2011	1	1		3	4	1		1		3	4	1		2	2	iiri hundikoer 2a	1			2	1
935534	1	1	4	Tartu	Riiamäe	Riia-Kastani ristmik	2009	12	2	2010 aprill	4	1	1	sörkiv, käis teisel pool tänavat.	1	Esimene kord käis talvel Kauburi kaubamaja ees. Teine kord väljus ühe maja hoovist (Riia tänava poolt lugedes teine maja Kastani tänava kesklinnapoolsel küljel Riia tn poolt lugedes). Esimene kord liikusime rebasega nii, et jätkates oma liikumist me poleks kohtunud (mina Võru tn poole, rebane Riia tn-ga ristuva raudtee poole). Teisel korral kõndisin rebasega paralleelselt, rebane hoidis distantsi…	3		1	tundub päris huvitav teada, milised on asustustihedusestsõltuvad rebase-inimese interaktsioonid ja vastastikused käitumismudelid.			nende ligikaudne vanus või vanused:tõug või tõud:ligikaudsed kaalud:
935758	1	2	4	Tallinn	Põhja-Tallinn	Jahu tn (tuli Vana-Kalamaja tn poolt ning keeras Jahu 8 hoovi)	2011	1	1		3	3	1	Ilus suur julgelt sörkiv tegelane. Jäi seisma ja vaatas avatud akna poole). Värvus pleekinud kollakas-oranz.	1	Ajas lihtsalt omi asju. Ei kartnud, aga oli ettevaatlik	3	3	1		1		nende ligikaudne vanus või vanused:tõug või tõud:ligikaudsed kaalud:				1	3
936090	1	2	6	Kuressaare	Roomassaare	Talve 20	2010	8	2	suvi 2010	2	1	1	ilus rebane oli	1		3	1	1		1		nende ligikaudne vanus või vanused:tõug või tõud:ligikaudsed kaalud:	1				1
936106	2	2	6	Kuressaare	lossi juures	laululava juures	2009	7	2	suvi 2009	2	1	1	kõhnavõitu aga tal olid pojad ka	1	otsis vist toitu	2	3	1				nende ligikaudne vanus või vanused:tõug või tõud:ligikaudsed kaalud:
936116	1	2	7	Tartu	kesklinn	Toomemäe nõlval Jakobi tn Ülikooli spordihoone vastas	2009	0	1		1	1	1		1		2	4	2				nende ligikaudne vanus või vanused:tõug või tõud:ligikaudsed kaalud:
936168	1	2	4	Pärnu	Kesklinnas	Vana silla all kesklinna poolses otsas	2011	1	1		3	1	1	ilus oli	1	Rebane oli teel punktist a punkti b, tuli linna poolt liikudes suunaga mere poole, vahepeal nuuskis kalda ääres midagi.	3	3	1				nende ligikaudne vanus või vanused:tõug või tõud:ligikaudsed kaalud:
936188	1	2	5	Tartu	kesklinn	Tähe 3	2009	0	1	nägin ainult korra	2	1	1		1	mingi lind oli hambus	2		1				nende ligikaudne vanus või vanused:tõug või tõud:ligikaudsed kaalud:
936206	2	2	5	Tartu	kesklinn	Akadeemia 3	2010	9	1		3	1	1		1	jooksis	3	4	1				nende ligikaudne vanus või vanused:tõug või tõud:ligikaudsed kaalud:
936240	1	1	3	Tartu	Supilinn	Marja tn 11 ja 15 vahel	2010	1	1		2	1	1		1	Nägin rebast nii 2-3 meetri pealt, tatuli nurga tagant välja ja kui kohtusime ehmusime sellest mõlemad pisut. Rebane rohkem, ta jooksis ära.	3	1	1				nende ligikaudne vanus või vanused:tõug või tõud:ligikaudsed kaalud:
936410	1	2	4	Tartu	Vaksali/Kesklinn	J.Tõnissoni 1	2010	4	1		1	1	1		1	Põgenemine ei ole just niisama toimetamine, aga ehk täpsustus selgitab. Põgenes teda jälitavate vareste eest, tuli Kuperjanovi tn majade hoovist ja suundus kastani tänava kaudu ilmselt Toomele. See, et ta fikseeris inimese olemasolu, ei pannud teda põgenema, põgenes ta jälitavate vareste eest	3	1	1	24. küsimuse juures on haige looma puhul oht, et ta ründab inimest sõltumata tema vanusest. Väikelapsed lihtsalt ei oska liginevaid mets- ja koduloomi karta kui pole enne olnud negatiivset kogemust. Paljud ei mõista, et inimene ise oma jäätmemajanduse korraldusega meelitab metsloomi linna. Loomad lihtsalt järgivad oma meeli - tulevad toidu peale.			nende ligikaudne vanus või vanused:tõug või tõud:ligikaudsed kaalud:
936466	1	1	3	Tartu	Kesklinnas	Ujula konsumi poolses kroonuaia tänava silla otsas	2010	0	2		4	1	1		1	Liikus eemale kui inimene lähenes	3	3	1	Kopraid Kroonuaia ja uue kaarsilla vahel Tartus 2010 sügisel ja kevadel			nende ligikaudne vanus või vanused:tõug või tõud:ligikaudsed kaalud:
936574	1	2	4	Elva	ei tea	Nurme tänav	2011	1	2	2010, november-detsember, 2011 jaanuar	7	3	1	Rebane oli väga ilusa paksu kasukaga ja nägi väga priske välja.	12	Jooksid naabrikoeraga ringiratast mitu ringi. Jalutas niisama mööda tänavat. Hommikuti oleme leidnud rebase junne oma maja eest sillutiselt.	1		1				nende ligikaudne vanus või vanused:tõug või tõud:ligikaudsed kaalud:
936672	1	2	4	Tartu	Annelinn	Kalda tee 28 vastas üle tee Emajõe luhal	2011	1	2	2007 august-2011 jaanuar	4	7	1	välimuselt ilusa karvastikuga ja heas toitumuses	1	Enamasti nuuskis mööda teeäärt ja suundus edasi kesklinna poole või tuli otse üle sõidutee majade vahele	1		1	Tavaliselt olen näinud rebast üksinda. 16 jaanuari keskööl nägin neid aga kahekesi Kalda tee 28 vastas üle tee liikumas kesklinna poole. Mind ei ole nad märganud ent kui inimesed on tee peal neist möödunud, nad ei põgene vaid kükitavad vaikselt maha ning jätkavad teekonda juba siis kui inimene vaid paari sammu kaugusel. autosid nad ei karda.			nende ligikaudne vanus või vanused:tõug või tõud:ligikaudsed kaalud:					3
936688	2	2	4	Tartu	Annelinn	Kalda tee 43 taga Emajõe luha peal	2011	1	2	2010 september- 2011 jaanuar	7	1	1		1	Rebane oli puuokstest lume raskuse käes moodustunud koopas kui mu koer ta lõhna järgi avastas. rebane klähvis ja lõrises koerale vastu, kes üritas temani küündida. Kuna rebane oli ummikus, siis ära joosta ta ei saanud, tirisin ise koera eemale.	3		1	Varem olen rebast või rebaseid kohanud samal aadressil, Kalda tee 43 ja ka Ihaste põik 1 juures hämaras või pimedas ja nad on koera eest ära jooksnud või eemalt meid jälginud. 18. jaanuar 2011 tabas koer rebast aga lummemattunud puu okste aluses koopas, Kalda tee 43 taga Emajõe luhal ennelõunasel ajal. Samas piirkonnas (Kalda tee 43 ja ka Ihaste põik 1 juures olen näinud ka kährikut.			nende ligikaudne vanus või vanused:tõug või tõud:ligikaudsed kaalud:
936742	1	2	5	Tartu	Supilinn	Oa tn. ots; Marja tn. jõepoolne ots, 'konnatiik', Tähtvere spordipark, Emajõe tn. pikendus - allee	2011	1	2	2010 dets. - 2011 jaanuar	4	1	1		1	luusis ringi, aga sihipäraselt	3	3	1	näen rebast sageli tulemas üle jäätunud jõe Ujula tn. poolt, või sinnapoole taandumas, kui teda hirmutatakse. Ka jooksmas piki jõge Kvissentali poole. Vahes läheb Supilinna poolt jõe teise kalda suunas, seal istub ja ootab, et tagasi tulla.			nende ligikaudne vanus või vanused:tõug või tõud:ligikaudsed kaalud:
936744	2	2	5	Tartu	Supilinn	Kroonuaia tn. sild, Emajõe tn.	2009	11	1		3	2	1	suur, ilus	1	tuli Konsumi poolt mööda Kroonuaia tn. silda ja pööras Emajõe tn. Kohtusime pöördel.	3	4	1				nende ligikaudne vanus või vanused:tõug või tõud:ligikaudsed kaalud:
936910	1	2	2	Tartu	Veeriku linnaosa	Näituse tänava raudteeülesõidukoht	2011	1	1		3	4	1		1	Rebane jooksis piki raudteed raudteejaama poole	1		1	Siili olen näinud aias ja rebased häirivad mind tunduvalt vähem kui naabrite kasvatamatud koerad.			nende ligikaudne vanus või vanused:tõug või tõud:ligikaudsed kaalud:
936926	1	2	6	Pärnu	kesklinnas,kontserdimaja ees parklaplatsil	Aida t (kontserdimaja täpset numbrit ei tea). Veel olen näinud koeraga jalutades kesklinnas silla lähistel	2010	12	2	2010 oktoobrist kuni detsembri lõpuni, 2011 algusest siiani väga sageli kella 24.00 ja 01.30 vahel	4	7	1	rebased tihti kahekesi, üks neist tundus olevat palju noorem	1	passis silla juures jääl olevaid parte	3	1	2				nende ligikaudne vanus või vanused:tõug või tõud:ligikaudsed kaalud:
936932	4	1	3	Tartu	Ropka	Vasara 29 taga (jälgede järgi liikus 27 eest läbi ja 29 taha)	2011	1	2		3	1	1		3	Rebane jahtis jänest. Jänes oli liikunud mööda tänavaid edasi-tagasi ning peatunud Vasara 29 tagusel võsastunud liinialusel. Jalutasin taksikoeraga, see nägi loomi, ajas natukene jänest taga, siis natukene rebast taga, aga vettinud lumes liikusid teised loomad kiiremini. Rebane jälitas jänest hoolimata sellest, et koer sama tegi. Koeraga said nad kokku jänese rajal. Rebane põgenes Turu tn suunas.	3	4	1				nende ligikaudne vanus või vanused:tõug või tõud:ligikaudsed kaalud:
936938	1	1	7	Tallinn	Peterburi tee 94	Peterburi tee 94	2011	1	2	2010-2011a	4	1	2		8		1	1	1		1		nende ligikaudne vanus või vanused:tõug või tõud:ligikaudsed kaalud:	1			2	2
936940	1	1	3	Tartu	Kesklinn	Riia tänav, Hansakeskuse ees.	2010	10	1		3	4	1		1	jooksis üle tee	2		1				nende ligikaudne vanus või vanused:tõug või tõud:ligikaudsed kaalud:
936942	2	1	3	Tartu	Kesklinn	Õpetaja tänav	2011	1	1		3	4	1		1	jalutas rahulikult mööda tänavat. Vaatasime mõnda aega tõtt. Seejärel jätkasime kumbki oma teed.	3	3	1				nende ligikaudne vanus või vanused:tõug või tõud:ligikaudsed kaalud:
936954	1	1	3	Tartu	kesklinn	Riia 5	2010	5	1		2	1			1		3		1				nende ligikaudne vanus või vanused:tõug või tõud:ligikaudsed kaalud:
936978	1	1	4	Tallinn	Pirita	Lükati tee	2011	1	1		1	4	1		1		3	1	1				nende ligikaudne vanus või vanused:tõug või tõud:ligikaudsed kaalud:
936982	1	2	6	Viljandi	kesklinnas	bussijaama parklas	2011	1	1		2	2	1		1		1		2		2	2	nende ligikaudne vanus või vanused:tõug või tõud:ligikaudsed kaalud:	1			1	1
936988	1	2	3	Tallinn	kesklinn	Russalka juures	2010	10	1		3	4	1		1	Jooksis üle tee Kadrioru pargist mere poole	2	1	1		2	2	Saksa lambakoer, 5 kuud, kaalu ei tea	1			3	1
936996	1	1	6	Võru	Liitva linnasosa	mitmes kohas, jõe luhast tuleb	2010	12	2	juba mitu aastat	7	10	1	varem oli räsitud väljanägemisega aga nüüd on korraliku väljanägemisega	1	kõndis mööda tänavat	3	4	1	tema uriin haiseb ja seda ei saa ära pesta	2	2	hundikora ja retveireri segu 8 aastane	1			1	3
937054	1	1	7	Valga	Karlovo	Vaba 37-1	2009	4	2	alates aprillist 2009 iga nädal 1-2 korda nädalas Sadam Jõe ümbruse kuni dets 2010. 2011 jaanuaris Vaba 37-1 hakkas külastama meie aeda ülepäeviti. Väliste tunnuste järgi on tegemist terve 2-3 aastase revasega.	3	1	1	on normaalses toitumuses	1	liikus ilmselt toidu otsingul öösel ajavahemikul 1.00-4.30	3		1	See Karlova linnaosas hulkuva rebase urg või pesakoht on kuskil Lina tänava haigla ümbruses, sest sadama valvekoera eest ta põgenes sinna	1		nende ligikaudne vanus või vanused:tõug või tõud:ligikaudsed kaalud:	1		Karlovas on palju hulkuvaid kasse,seega on rebasel siin toidulaud rikkalik	1
937068	4	1	4	Tartu	Annelinn	Annelinna Selver	2007	7	2	juuli-september	3	4	1		1		3	3	1				nende ligikaudne vanus või vanused:tõug või tõud:ligikaudsed kaalud:
937076	1	2	7	Tartu	raadi või ülejõe	Puiestee t. sõjakomissariaadi vastas asuva eramaja värava alt välja tulemas	2010	10	1		1	4	1		1	kõndis minu auto eest üle tänava,peatasin auto selleks ajaks	3	4	1				nende ligikaudne vanus või vanused:tõug või tõud:ligikaudsed kaalud:
937082	1	1	5	Pärnu	Kesklinn	Lai 18 taga tühermaal jõe ääres	2010	5	1		1	2	1	ilus, noor	1		2		1				nende ligikaudne vanus või vanused:tõug või tõud:ligikaudsed kaalud:
937086	2	1	5	Pärnu	ei tea	Suur-Jõe 48 AS Viisnurk mööblivabriku territooriumil	2010	9	1		1	1	1	ilus, noor	1	luusis ringi	2	4	1				nende ligikaudne vanus või vanused:tõug või tõud:ligikaudsed kaalud:
937142	1	2	5	Pärnu	rannarajoonis	Sääse tänaval, taastusravikeskuse Estonia termide juures	2010	2	1		3	1	1		1		3	1	1				nende ligikaudne vanus või vanused:tõug või tõud:ligikaudsed kaalud:					1
937216	1	2	4	Tallinn	Kristiine	Kiuru 4	2010	11	2	nov.-nov.	3	1	1		1		3	1	1				nende ligikaudne vanus või vanused:tõug või tõud:ligikaudsed kaalud:
937298	2	2	4	Tallinn	Kristiine	Tüve 23	2009	9	1		3	1	1		3	Ajas taga kassi	3	1	1				nende ligikaudne vanus või vanused:tõug või tõud:ligikaudsed kaalud:
937350	1	2	5	Tallinn	merivälja	lauri tee, pihlametsa tee, andrekse tee	2010	7	2	kevad-sügis	4	8	1		1		2		1	kirjutasin eespool, et rebased linnas ei häiri ja neid võiks olla, aga see on eeldusel, et nad pole ohtlikud. tegelikult ma ju ei tea, kas on :)		2	nende ligikaudne vanus või vanused:tõug või tõud:ligikaudsed kaalud:	1			1	2
937396	1	2	4	Tartu	Vaksali	Tiigi 14	2008	6	1		2	1	1		1		3	3	1				nende ligikaudne vanus või vanused:tõug või tõud:ligikaudsed kaalud:
937410	2	2	4	Tartu	kesklinn	Riia 14	2008	7	1		1	4	1	oli 2 kutsikat (ilma vanaloomata), täiskasvanust selgelt väiksemad ja ümaramad	1	2 kutsikat jooksid Ekraani kino ees üle tee, kell 4 hommikul.	3	1	4				nende ligikaudne vanus või vanused:tõug või tõud:ligikaudsed kaalud:
937454	1	2	5	Tallinn	Mustamäe -Nõmme	Karsti tn uued majad	2010	11	1		3	4	1		1		1		1				nende ligikaudne vanus või vanused:tõug või tõud:ligikaudsed kaalud:
937472	1	2	5	Tartu	ei tea	Rimi kaupluse ja Sõpruse silla vaheline haljasala	2010	0	1		3	1	1		1		2	4	1				nende ligikaudne vanus või vanused:tõug või tõud:ligikaudsed kaalud:
937474	1	1	4	Tartu	Uus-Ihaste tee	Ihaste Põik tee juures	2011	1	1	Esimest korda nägin	1	4	2	Üsna niru nägi välja, tundus, et lonkas vasakut esijalga	1	Jooksis üle tee, Vana-Ihaste suunas	2		1	Kuni nad lapsi ei ründa, ei ole hullu, las elavad linnas..	1		nende ligikaudne vanus või vanused:tõug või tõud:ligikaudsed kaalud:	1		Ema rääkis, et maakodus pistis rebane paar kana nahka eelmine aasta. Aga see vist ei lähe arvesse?	3	1
937492	2	2	3	Haapsalu	kesklinn	haapsalu kaubamaja ees	2010	8	1		3	1	1		20		3	4	1				nende ligikaudne vanus või vanused:tõug või tõud:ligikaudsed kaalud:
937578	1	2	3	Tartu	Supilinn	emajõe ja tiigi (mis asub rulliraja kõrval) vahel.	2011	1	2	7-18.01	3	1		Oli piisavalt pime ja rebane piisavalt kaugel, et tema olukorda hinnata. Aga kõhn ta just ei tundunud - pigem selline kohevam.	1	jooksis mind ja koera nähes minema. (jalutasin koeraga)	3	1	1	Olen näinud kitsi suvel Tartus supilinnas Dendro pargis. (2 korda)			On toas peetav koer ja kass. Rebane häirib jalutuskäikude ajal, kui koer rebast näeb või haistab (koer on jahikoer).	1				3
937704	1	2	4	Tallinn	Nõmme	Rahumäe surnuaed	2010	3	1		1	1	1		1		3	5	1				nende ligikaudne vanus või vanused:tõug või tõud:ligikaudsed kaalud:
937716	1	1	3	Tartu	ülejõe	turu sild	2011	1	1		3	4	1	ilus kohev karv	1		2		1				nende ligikaudne vanus või vanused:tõug või tõud:ligikaudsed kaalud:
937902	1	2	6	Jõgeva	KEK-i	Liiva 4	2011	1	2	2011 jaanuar	3	3	1	normaalne,kuid mitte paks	1	nuuskis maja rõdude all	1		1				nende ligikaudne vanus või vanused:tõug või tõud:ligikaudsed kaalud:
937940	1	2	6	Pärnu	mai	papiniidu 33	2011	2	1	2010märts	4	7	1		1	tuli mere poolt	1	4	1				nende ligikaudne vanus või vanused:tõug või tõud:ligikaudsed kaalud:
937972	1	2	7	Pärnu	kesklinn	Ruudu tänav	2011	1	2	2010 dts, 2011 jaan	5	3	1	oli väga ilusa välimusegas	1	hüppas üle 1,5 m võrkaia	1		1	kõndis uhkelt valgustatud tänaval	1		nende ligikaudne vanus või vanused:tõug või tõud:ligikaudsed kaalud:	1			1	1
938004	1	1	5	Tallinn	Tondi	Tondi tn 30	2011	1	1		2	4	1	Kasukas väga paks ei tundunud, Linnast väljas on rammusamad olnud	1	Jalutas mööda Tondi tänavat raudtee poolt Tammsaare tee poole. Tänav oli hommikuse tippyunni autosid täis. Segada ta ennast ei lasknud	1	4	1				nende ligikaudne vanus või vanused:tõug või tõud:ligikaudsed kaalud:
938006	1	1	4	Tallinn	Kadriorg	Pirita tee ja Kadrioru park	2011	1	2	mai 2009-jaanuar 2011	3	1	1	Rebane tundus normaalse toitumusega	1	Kadrioru pargis ja Pirita tel mere ääres luuras partide järgi	3	3	2	2009 suvel nägin koos täiskasvanud rebasega ka rebasepoega (Kadrioru pargis (Presidendi lossi läheduses) Kumu poolsel nõlval (hommikuti 06.00-07.00 vahel on rebane ikka nõlva poolt tulnud vüi sinnapoole suundunud. Pirita teel (Russalka monumendist ca 500 meetrit Pirita poole) olen rebast hakanud märkama alles detsemris ja käesoleva, so 2011 aasta, jaanuaris.			nende ligikaudne vanus või vanused:tõug või tõud:ligikaudsed kaalud:
938018	1	2	5	Pärnu	ranna osas	hotell strandi uures	2010	12	2	detsembris	3	1	1		5		3	3	1		1		nende ligikaudne vanus või vanused:tõug või tõud:ligikaudsed kaalud:				1	2
938022	1	1	5	Tallinn	Mõigu	Kaabli - Mõigu ristmik	2010	8	1	ei käi seal sageli	1	4	1	Terve ja aktiivne loom, vanem kui samakevadine kutsikas	1	Kulges endale teadaolevas suunas. Teadis kindlasti kust ta tuleb ja kuhu läheb. Ei pööranud liiklusele mingi tähelepanu	3	4	1		1	1	Koer on toas aga kui ta tahab siis saab uksest välja ja kulgeb maja ümber ca 100 m raadiuses nagu talle sobib. Piisavalt suur rebaste hirmutamiseks. Aga rebased vist tunnevad juba teda ja neid ei koti. Tõuks Labradori Retriiver.	1		nad on ilmselt mõne kassi ära söönud ehk	1	2
938076	1	1	4	Tartu	Annelinn	Mõisavahe busside lõppeatus	2011	1	2	aasta	3	4	1		1		2		1				nende ligikaudne vanus või vanused:tõug või tõud:ligikaudsed kaalud:
938078	1	2	5	Tallinn	Viimsi	Pargi teel Laidoneri pargis	2011	1	2	aeg ajalt kord paari kuu tagant	6	1	1		1	oli väga julge	3	4	1	Suvekodus nägin ka kahte rebast Väänas ja oli naabriaeda mullahunnikusse uru teinud,kuna naaber ei käinud seal ja oli pikk rohi ning rebased narrisid koeri haukumisega	1		nende ligikaudne vanus või vanused:tõug või tõud:ligikaudsed kaalud:	1			1	2
938170	1	2	7	Tallinn	BALTI JAAM 2010	TOOMPUIESTEE	2010	9	1		1	4	1		1	JOOKSIS ÜLE RAUDTEE RÖÖBASTE PUGES PLATAKA ALLA	1		1		2	1	KRANTS 13 TULNUD KOER nende ligikaudne vanus või vanused:tõug või tõud:ligikaudsed kaalud:	1			3	3
938304	4	2	5	Tartu	Tähtvere	Taara pst 6, 8	2011	1	2	2008 - 2011	7	1	1		31		3	4	1				nende ligikaudne vanus või vanused:tõug või tõud:ligikaudsed kaalud:				1	2
938442	1	1	3	Tartu	Tähtvere	EPA torn	2010	2	1		1	3	2		1		1		1				nende ligikaudne vanus või vanused:tõug või tõud:ligikaudsed kaalud:
938488	1	1	5	Tartu	Ihaste, Kesklinn ja Karlova	Lammi tee, Vaba tn, Kastani tn, Rae plats	2010	0	2	2007 kuni 2010	3	4	1		1		3	4	1	Linnarebastega on ilmselt samad ohud ja probleemid, nagu hulkuvate koertega. Kui nad on haiged või on neid mitu, võib nende käitumine olla ettearvamatu ja agressiivne.	2	2	Saksa lambakoer. Koer ja kassid on õues päeval lühiajaliselt või koos pereliikmetega	1			1	1
939046	1	1	5	Tallinn	Nõmme, Kivimäe	Pärnu mnt335	2011	1	1		1	3	1		1	liikus ajast aeda paraleelselt Pärnu mnt	2		1		2	2	nende ligikaudne vanus või vanused:12tõug või tõud:mastifligikaudsed kaalud:40	1			1	1
939078	1	2	3	Tartu	Karlova	Rebase tn (Rimi parkla), Kuu tn ja Nõva	2010	12	2	22:00-24:00	3	1	1	Ilus	1		3	3	1		2	2	Kaukaasia lambakoer, 4a, 65kg	1			3	1
939082	1	2	5	Tartu	Karlova	Kuu t, Rebase, Turu	2011	1	2	22.00-24.00 /2010-2011/	3	7	1	Ilus, terve, ilusa karvaga	1	normaalne	3	3	1		2	1	nende ligikaudne vanus või vanused:tõug või tõud:ligikaudsed kaalud:Kaukaasia lambakoer, 4 a, 65 kg.	1		Ei	3	1
939222	1	2	3	Viljandi	Viljandi järveääres	Kopli 6	2010	12	2	juuni - detsember	4	6	1		1		3	3	1				nende ligikaudne vanus või vanused:tõug või tõud:ligikaudsed kaalud:
939228	1	2	5	Tartu	Tähtvere	Vikerkaare 33	2011	1	2	umbes aasta tagasi	3	3	2	saba oli nagu roots ja rootsu otsas oli väike tuust	1	jooksis mööda tänavat	3	3	1		1		nende ligikaudne vanus või vanused:tõug või tõud:ligikaudsed kaalud:	1			1	1
939312	1	1	6	Tallinn	Pirita (Merivälja)	Lääne tee 40	2011	1	2	november-detsember 2010	3	1	1	ilus loom väga kahara sabaga	1		3	3	1				nende ligikaudne vanus või vanused:tõug või tõud:ligikaudsed kaalud:
939412	1	2	5	Tallinn	Pirita	Kloostrimetsa ja Lillepi park	2011	1	2	2005-2011. aastatel	3	1	1		1	Tegemist on loomade põliste elualadega, kuhu on rajatud uusi tänavaid ja elurajoone. Rebased, kitsed, jänesed, ka tuhkrud jne. loomad elavad Tallinna piiresse jäävates linnametsades. Kloostrimetsas olen neid kõiki kohanud.	3	1	1		1		nende ligikaudne vanus või vanused:tõug või tõud:ligikaudsed kaalud:	1			1	1
939418	1	1	4	Kuressaare	Marientali	19	2010	11	2	oktoober-november 2010	2	4	1		4		2	3	1				nende ligikaudne vanus või vanused:tõug või tõud:ligikaudsed kaalud:
939470	1	2	5	Kuressaare	ei tea	Kalevi Põik7, Kuressaare	2011	1	2	2011 / 01	1	3	1	saba kohev	1	otsis tõenäoliselt toitu, kraapis lumes jne	2		2		2	2	nende ligikaudne vanus või vanused:tõug või tõud:taksligikaudsed kaalud:	1			1	3
939474	1	2	3	Kuressaare	Smuuli	Kihelkonna mnt	2010	9	1		3	4	1		1		2		1				nende ligikaudne vanus või vanused:tõug või tõud:ligikaudsed kaalud:
939760	1	2	2	Kuressaare	Ida Niit	Piiri	2010	0	2	August-november	4	7	1	Julge, kõhn	41	Pures naabri kassi!!	3	4	1	Rebane pures naabri kassi. Too oleks peaaegu hinge heitnud ja linn ei kommenteeri seda ega võta ka midagi ette. Kas siis lemmikloomadel pole enam õues ohutut kohta kus viibida?? Ise ei saa ka midagi ette võtta kuna nende hävitamine on keelatud. Kuid see on ka lubamatu, kui rebane tuleb inimeste lemmikuid sööma!	3	3	nende ligikaudne vanus või vanused:tõug või tõud:ligikaudsed kaalud: Taksi ja krantsi segu. Väga vanad, kaalu ei tea.	2	1	Kass	2	1
939794	1	1	5	Tallinn	Mõigu	Tartu mnt. 98A, 10112 Tallinn	2010	12	2	2010 detsember-2011 jaanuar	1	7	1	2010 dets. oli rebane kõhn, 2011 jaan. juba kogukam	28	2011 jaan. hilib koera kuudi ümber	3	5	1	Rebast ehmatades ei reageerinud üldse vaid läks rahulikult tagasi oma teed.	1	5	10 a., saksa lambakoerad, 40 kg.	1				1
939902	1	2	3	Kuressaare	ei tea	Kuressaare ehituspood-Bauhof ja selveri taga karjamaal(roonimäe tankla)	2011	1	2	2010 lõpp,2011 jaanuar	2	1	1		1	oleks nagu otsinud midagi,nuuskis	3	4	1				nende ligikaudne vanus või vanused:tõug või tõud:ligikaudsed kaalud:
939954	3	1	4	Tallinn	pirita maarjamäe	künnapuu 90 künnapuu 92	2009	9	2	2009 sept. -2011 jaan.	1	7	2	jaan. kõhn oli surnud mie keldris, ilmselt nälga.	42	ühe rebase poja leidsime surnult tänava äärest 2010 juulis. Naabritele tõi rebane sel suvel pojad puukuuri	1		1		2	5	nende ligikaudne vanus või vanused:11 aastanetõug või tõud:ligikaudsed kaalud:	1			3	3
940088	1	2	3	Tartu	kesklinn	Tartu Kaitsekolledzi ja kino Ekraan vahelisel parkimisalal	2010	5	1		3	1	1		1		3	3	1				nende ligikaudne vanus või vanused:tõug või tõud:ligikaudsed kaalud:
940194	1	1	3	Tartu	Karlova	Tehase 16	2010	3	1		2	1	2		1		3	3	1			2	nende ligikaudne vanus või vanused:tõug või tõud:ligikaudsed kaalud:	1			1	1
940278	1	1	3	Tartu	Ropka	22a	2011	1	1		3	3	1	väga ilus rebane oli, suure sabaga	1	tuli prügikasti kõrvalt mööda otse maja ette ja jooksis maja eest mööda	2		1	Seda rebast on ka teised majaelanikud mitu korda näinud	1		nende ligikaudne vanus või vanused:tõug või tõud:ligikaudsed kaalud:
940292	1	2	4	Pärnu	Rääma	Ilvese 17	2011	1	1		3	3	1		6	Jalutasid kahekesi garaa˛i katusel, tundus väga romantiline	3	4	2		2	2	nende ligikaudne vanus või vanused:2tõug või tõud:ema poolt austraalia karjakoerligikaudsed kaalud:18 kg	1			1	1
940294	1	2	3	Tartu	Kesklinn	Kuperjanovi tn.	2010	10	1		2	1	1		1		3	1	1		2	2	1,5 aastane terjer- öösel toas, aga päeval käib väljas	1			1	2
940298	1	2	3	Tallinn	Pirita	Rummu tee 4	2011	1	1		3	4	1	ilus oli, saba mustakarvaline, küllaltki suur loom	1	rebane jooksis üle pirita tee mere poole	2	4	1				nende ligikaudne vanus või vanused:tõug või tõud:ligikaudsed kaalud:
940302	1	1	5	Tartu	Maarjamõisa	Ravila 14a	2011	1	1		3	1	1		1	läks üle Ravila tänava Biomeedikumi ukse ette, varikatuse alt läbi, edasi pööras Riia tänava poole minema	3	4	1				nende ligikaudne vanus või vanused:tõug või tõud:ligikaudsed kaalud:
940322	1	1	4	Haapsalu	kesklinn	tallinna mnt	2011	1	2	märts2010-jaanuar2011	3	8	2	rääbakas	1		3	4	1				nende ligikaudne vanus või vanused:tõug või tõud:ligikaudsed kaalud:	1			2	1
940324	1	1	5	Tartu	Tammelinnas	Lembitu 1 Viljasalve territooriumil	2010	12	1		3	3	1		1		1		1		1		nende ligikaudne vanus või vanused:tõug või tõud:ligikaudsed kaalud:	1			1	1
940326	1	2	3	Tartu	Vana-Ihaste	Männimetsa tänav	2010	12	2	2010 aasta	3	2	1		1		3	1	2				nende ligikaudne vanus või vanused:tõug või tõud:ligikaudsed kaalud:
940328	1	2	5	Tallinn	Haabersti	Ehitajate tee 114, Kadaka ärimaja	2010	9	1		3	1	1		1	otsis toitu v. pidas jahti kuna linn on pärast tänavakasside hävitamist hiiri ja rotte täis	3	1	1				nende ligikaudne vanus või vanused:tõug või tõud:ligikaudsed kaalud:
940332	1	2	3	Pärnu	Kesklinnas	Õhtu, Õhtu põik (Endla teatri taga)	2010	0	2	kaks korda olen näinud hommikuti	2	1	1	Ilus rebane oli	31	Ta oli prügikonteineri juures. Läksin prügi viskama, siis nägin. Otseslt sinna konteinerisse ta ju ei saa, tuhnis seal ümber (prügi ka konteineri ümbruses, mõni viskab hulkuvatele kassidele sinna midagi jne). Rebane ei teinud minust väljagi ja tuuseldas edasi. Mina olin rohkem üllatunud kohtumisest kui tema.	3	4	1				nende ligikaudne vanus või vanused:tõug või tõud:ligikaudsed kaalud:
940334	1	1	3	Tartu	EI TEA	väike kaar 33	2010	11	2	2008-2011	4	1	1		1		3	3	1				nende ligikaudne vanus või vanused:tõug või tõud:ligikaudsed kaalud:
940336	1	2	6	Haapsalu	Holmil	Kaluri tänava lõpus ( end.Lääne Kaluri admin.hoone esine parkla)	2010	12	1		1	1	1		1		3	3	1		2	5	nende ligikaudne vanus või vanused:5tõug või tõud:krantsligikaudsed kaalud: 50 kg	1			3	1
940344	1	1	4	Tallinn	Pirita	Lehiku tee ja Andrekse tee lähistel	2011	1	2	2005-2011	5	8	1		1	Pidas jahti halljänesele	1		1	Häirib rebase kui lindude, eriti kanaliste, vaelase kõrge arvukus.	2	2	vanus või vanused:8tõug või tõud:saksa lambakoerligikaudsed kaalud:50 kg				3	1
940360	1	2	3	Tallinn	Mustamäel	Rahumäe tee 6, kandis	2008	4	1		2	4	1		1	Jooksis üle sõidutee murtud vares hambus.	2	4	1				nende ligikaudne vanus või vanused:tõug või tõud:ligikaudsed kaalud:
940374	4	1	5	Pärnu	kesklinn	lõuna 2	2011	1	2	2010 nov - 2011 jaan	3	4	1		1		3	1	1				nende ligikaudne vanus või vanused:tõug või tõud:ligikaudsed kaalud:
940380	1	2	4	Pärnu	Ranna	Aisa	2011	1	2	2 kuud	3	3	1		1		1		1		2	2	11	1			1	1
940388	1	1	3	Tallinn	pirita-kose	iru sild,sealne jõeäärne maastikuala.	2010	8	2	2010...juuni...august	4	12	1	punarebane	1	jooksis kuhugile	3	2	1		2	2	nende ligikaudne vanus või vanused:tõug või tõud:ligikaudsed kaalud:	1			1	3
940422	1	1	2	Tallinn	Lasnamäe	Meeliku rajooni kõrval tühermaal	2010	0	2	aastaringselt	7	9	1		1		3	1	1		3		nende ligikaudne vanus või vanused:tõug või tõud:ligikaudsed kaalud:	1				3
940448	1	1	3	Tartu	Veeriku	Raudteejaama ja Veeriku ülekäigu juures piki raudteed	2010	11	2	2010 september - detsember	4	1	1	Rebane oli üsna elujõuline ja keskmisest pisut suurem ning korraliku karvastikuga	1	Ületasin raudteeülekäigu kohas teed ja rebane jooksis minu poole ilma minust väljategemata ning möödus paari meetri kauguselt ilma mulle tähelepanu pööramata. Kord oli rebasel ka suus ka ühe väiksema looma tagajäse (kas kassi või jänese). Raudtee ületuskohal Veeriku Selveri lähistel olen näinud rebaseid tihti ning lisaks olen seal näinud ka paaril korral halljänest, mis võib ka sealset rebaste ar…	3	4	1				nende ligikaudne vanus või vanused:tõug või tõud:ligikaudsed kaalud:
940454	3	2	4	Tartu	Ihaste	Bordoo tn	2011	1	2	2011 jaan	1	1	1		1		3	3	1				nende ligikaudne vanus või vanused:tõug või tõud:ligikaudsed kaalud:
940456	1	2	5	Kuressaare	muuli	Kadaka 7a	2011	1	2	2010-2011	3	1	1	Käitus üllatavalt julgelt. Vaatas u 10 m kauguselt.Ei reageerinud koheselt äraajamisele, lõpuks lahkus kiirustamata.	1		3	4	1		1		nende ligikaudne vanus või vanused:tõug või tõud:ligikaudsed kaalud:	1			1	1
940460	1	2	3	Põltsamaa	Kesklinnas	Lossi juurest pargi poole jooksmas	2010	10	1		2	4	1	Hästi ilus suur kohev loom oli	1	Jooksis tiheda liikluse ajal auto eest üle tee	2		1	Keegi murdis maha kaks peaaegu hane suurust broilerparti ja sõi ühele augu sisse (tagumiku poolt lähenetud ja augu kaudu sisikonnast tühjaks söödud). Linnud olid kasvuhoones. Samas kõrval kinnises kuudis elavad kanad on elus, kui oleks olnud tuhkur-nugis, siis oleks nüüdseks ka need nahka pandud. Kahtlustan rebast. Meie koer sinna kasvuhoone ligi ei saa, murtud oli puhtalt (ebakoeralikult) ja reb…	2	2	nende ligikaudne vanus või vanused:6atõug või tõud: kaukaasia labakoerligikaudsed kaalud:30-40kg	1			3	2
940464	1	1	6	Haapsalu	Holmi peal ja Haava tänaval veevärgi hoovis	Haava 32	2010	10	2	august - detsember	1	1	2	Holmi rebane oli hea toitumusega, karvastik korralik	8	käis autogaraazis	3	4	1		1		nende ligikaudne vanus või vanused:tõug või tõud:ligikaudsed kaalud:	1				1
940466	1	1	3	Tallinn	viimsi vald	viimsi marketi lähedal ringtee peal -näinud 3; sõstra teel - näinud1x, viimsi lasteaja/vanadekodu/raamatukogu juures (see on pm üks ja sama koht -ei tea aadressi) - näinud 2x; randvere teel 2x.	2010	0	2	näinud nii talvel kui suvel - täpselt ei mäleta /2009-2010/	7	5	1		1		3	4	1	Olen näinud rebast viimsi marketi ringtee juures; viimsi vanadekodu juures (heki teel), randvere teel, sõstra teel. Enamus kordadel on rebane olnud rahulik ja eemaldunud minust vaikselt. Vaid üks kord olen näinud rebast Viimsis põgenemas, see oli siis kui ühes hoovis oli koer teda märganud.	1		nende ligikaudne vanus või vanused:tõug või tõud:ligikaudsed kaalud:	1			3	2
940490	1	2	5	Haapsalu	Holmi poolsaarel	vana kalatehase varemed Vasikaholmil ja Vasikaholmi rand	2010	7	2	2009,2010, juuli-august	1	1	1		1	jooksis mööda rannaäärt	2		1				nende ligikaudne vanus või vanused:tõug või tõud:ligikaudsed kaalud:
940500	2	1	5	Tartu	variku	Rehepapp[i tee	2011	1	2	okt-jan	2	1	1		1		3	1	1				nende ligikaudne vanus või vanused:tõug või tõud:ligikaudsed kaalud:
940502	1	2	4	Tallinn	Pirita	Liiguvad mööda Lehiku teed edasi-tagasi nii kõnni- kui ka sõiduteel	2010	11	2	2010 august - 2011 jaanuar	4	3	1		1	Jalutavad siin lihtsalt ringi	1		1	Söödan beebit öösiti mitu korda. Tema aknast (Ubalehe teelt Lehiku teele) näen 2-3 korda nädalas rebast luusimas. Muidu on olnud üksi, aga ükskord olid ka 2 sarnast korraga. Ükskord nägin siin ka suurt jänest mööda kõnniteed lippamas (jaanuar 2011). Paar aastat tagasi jooksid metskitsed mööda.			nende ligikaudne vanus või vanused:tõug või tõud:ligikaudsed kaalud:					1
940504	1	2	6	Tallinn	Nõmme	Nõmme turg	2010	0	1		1	4	1		1	ületas teed Nõmme mäe all, suusatorni poolt Mustamäe suunas	3	4	1				nende ligikaudne vanus või vanused:tõug või tõud:ligikaudsed kaalud:
940506	1	2	3	Rakvere	lilleoru(tõrma)	Rakvere Tammiku 44	2010	0	1		1	4	1	Oli väga ilus rebane, nagu pildiraamatust. Jooksis surnuaia poolt üle tee, majade poole.	1	Jooksis surnuaia poolt üle sõidutee, majade poole.	3	4	1				nende ligikaudne vanus või vanused:tõug või tõud:ligikaudsed kaalud:
940508	1	2	3	Tartu	Annelinn	Anne kanali ääres, Pikk 80 lähedal	2010	2	1		3	1	1		1		2	3	1		1		nende ligikaudne vanus või vanused:tõug või tõud:ligikaudsed kaalud:	1			1	2
940516	1	2	3	Keila	kesklinn	Keila kiriku ümbruses, Tiiru tänav, samuti Ülesõidu teel	2010	1	2	2009, november kuni 2010, jaanuar-veebruar	3	1	1		1	Polnud üldse inimese kartlik, jooksis ringi päris vabalt ja muretult	3	3	1	Jääb küsimus kas nägin mitmekordselt ühte ja sama rebast või oli neid erinevaid, sest ajaperiood oli päris pikk ja olen näinud ikka 4-5 korda, kuigi asukoht oli iga kord enamvähem sama.			nende ligikaudne vanus või vanused:tõug või tõud:ligikaudsed kaalud:
940518	1	2	5	Lihula	kesklinn	karja tänav	2011	1	2	2007.a. - 2011.a. jaanuar	7	6	1	väga korralik rebane, st hea välimusega	14	jahtis pargis tiigis olevaid pardipoegi	3	3	1	rebane külastab aastaid Lihula parki, naabri kompostihunnikus toidujäätmeid söömas. Juba teist talve jalutavad mööda meie ja kõrvaltänavaid 3 kitse, eks rasked talveolud ajavad inimestelt abi otsima, kährikut ja nugist olen ka näinud. Elan suhteliselt vaikses linnaosas ja pargi lähedal, metsatukk ka suht lähedal, eks need metsloomad sealtpoolt ka tulevadki.			nende ligikaudne vanus või vanused:tõug või tõud:ligikaudsed kaalud:	1			1	3
940520	1	1	5	Tallinn	Lasnamäe	Laagna varraku tee silla juures	2009	0	1		2	4	1		1	jalutas laagna tee lähedal	3	4	1	Kuni 40.a. eluaastani kohtasin rebast paar korda elus maal, 40..44.a. olen Tallinna lähiümbruses 3..4x ja põldudel teedeääres kohanud ca 8x ja rebane on julgemaks muutunud	1		nende ligikaudne vanus või vanused:tõug või tõud:ligikaudsed kaalud:					1
940526	1	2	4	Haapsalu	Väikese-Viigi ääres, kesklinnas, tallinna mnt-l	Väike-Viigi 4 eramu	2010	0	2	Siin elavad rebased viimased 6-7 aastat stabiilselt	7	6	1	mõni rebane on tavaliselt korrektne, mõni kolmel käpal ja karvadeta sabaga	43		3	4	1			2	nende ligikaudne vanus või vanused:tõug või tõud:ligikaudsed kaalud:	1			1	2
940528	1	2	5	Pärnu	Ülejõe	Suur-Jõekalda 12	2011	1	1		3	3	1		1		1		1				nende ligikaudne vanus või vanused:tõug või tõud:ligikaudsed kaalud:
940532	1	1	5	Tallinn	Lasnamäe	Kesk-Sõjamäe 3	2010	8	1		1	4	1		1	Lihtsalt liikus mööda teeäärt	3	4	1	Tallinnas Rahumäel olen kohanud metskitse 2010 suvel ja põtra 2009 suvel			nende ligikaudne vanus või vanused:tõug või tõud:ligikaudsed kaalud:
940536	1	1	4	Elva	Pikal tänaval	Pikk tn 62	2010	11	1		3	2	1		1	jooksis risti üle tänava	2		1				nende ligikaudne vanus või vanused:tõug või tõud:ligikaudsed kaalud:
940550	1	2	4	Tartu	kesklinn	riia 10	2010	12	1		3	1	1	nägi hea välja, väga kraps ja julge	1		3	1	1		1		nende ligikaudne vanus või vanused:tõug või tõud:ligikaudsed kaalud:				1	3
940568	2	2	3	Haapsalu	Promenaadil	Kuursaali läheduses	2010	0	1		3	1	1	Rebane nägi ilus välja	20		3	5	1				nende ligikaudne vanus või vanused:tõug või tõud:ligikaudsed kaalud:
940570	1	2	3	Haapsalu	Lossipargi lähedal	Kopli tänaval	2009	0	1		2	1	2		22		3	3	1				nende ligikaudne vanus või vanused:tõug või tõud:ligikaudsed kaalud:
940584	1	2	4	Tallinn	Merivälja	Hõbekuuse tee 57	2010	2	2	veebruar-september	3	9	1	ühel korral oli rebane haige käpaga, teisel korral oli ilus loom	1	üldiselt on nad rahulikud ja inimesi eriti ei karda, toimetavad rohkem omaette.	3	3	1	Rebaseid on Viimsi ja Merivälja kandis suhtelsiselt palju liikumas see tõttu, et varem olid uusasustuste asemel metsad ja põllud, kus nad elasid.	2	2	nende ligikaudne vanus või vanused: 6aastanetõug või tõud: dalmaatslaneligikaudsed kaalud: 30kg	1			1	1
940594	1	1	5	Tallinn	Nõmme ja Kristiine	Palu tn ja Tondi tn.	2011	1	1		3	1	1	Nõmmel (VÄGA ILUS,suur ja ilusa sabaga)	1	Jalutas tänaval ja nuuskis	3	3	1	Kitsed 3tk.Põder,Ma elan Nõmmel!!! Metsa 200m.	1		nende ligikaudne vanus või vanused:tõug või tõud:ligikaudsed kaalud:	1			1	2
940596	1	2	3	Tartu	ropka	ropka surnuaed	2011	1	1		2	4	1		1	jooksis üle tee	2		1				nende ligikaudne vanus või vanused:tõug või tõud:ligikaudsed kaalud:
940598	1	1	4	Tallinn	Kristiine	Kotka t2nava ülek2igurada, vahetult enne Tondi raudtee ülesõidukohta	2011	1	1		1	4	1		1	rebane seisis ülek2iguraja 22res ja putkas minema, kui ma auto t2psemaks vaatluseks peatasin	3	2	1				nende ligikaudne vanus või vanused:tõug või tõud:ligikaudsed kaalud:
940604	1	1	5	Tallinn	Nõmme, Vana-Mustamäe	Lossi 15	2010	12	2	2010-2011	5	4	1		18	Rebased elavad Lossi tn, Trummi tn, Mäepealse tänava ja kadaka pst vahelises metsatukas	3	1	1	rebased, metsjänesed ja kitsed liiguvad väga tihti Vana-Mustamäel	2	2	vanus 5 aastat, labrador	1			1	1
940608	1	1	3	Tartu	ei tea	Tähe 110	2010	0	1		3	1	1		1	Käitus üsna julgelt, liikus minuga samas suunas teiselpool teed, hoidus alguses 100 m kaugusele, aga kuna ma temast välja ei teinud, siis tuli ise lähemale 30-40 m kaugusele ja liikus kaasa ligi pool kilomeetrit	3	4	1				nende ligikaudne vanus või vanused:tõug või tõud:ligikaudsed kaalud:
940610	1	1	5	Tallinn	Pirita	Andrekse tee	2010	0	2	juuni-november	3	1	1		1		3	4	1		1		nende ligikaudne vanus või vanused:tõug või tõud:ligikaudsed kaalud:	1			2	1
940612	1	1	4	Tartu	Ihaste	Lammi tee	2011	6	2	juuni /2006-2011/	3	1	1	korralik	1	vaatas uudishimulikult otsa	3	3	2		2	4	nende ligikaudne vanus või vanused:tõug või tõud:ligikaudsed kaalud:	1			1	1
940614	1	1	3	Haapsalu	Sadama tänaval.	Sadama tänav Neuroloogihaigla läheduses.	2010	12	2	2010 sept. - 2011 jaan.	3	3	1	Oli päris vilgas.	11	Kole julge oli.	3	4	1		1		nende ligikaudne vanus või vanused:tõug või tõud:ligikaudsed kaalud:
940616	1	2	3	Haapsalu	kesklinnas	Postimaja juures	2010	6	1		1	4	1	Tundus noore loomana. Mitte eriti kartlik.	1		2	3	1				nende ligikaudne vanus või vanused:tõug või tõud:ligikaudsed kaalud:
940618	1	1	3	Tallinn	Mõigu	Kaabli 11	2010	12	1		3	1	1		1		3	3	1				nende ligikaudne vanus või vanused:tõug või tõud:ligikaudsed kaalud:
940620	1	2	3	Tartu	kesklinn	vallikraavi tn, vana anatoomikumi taga	2010	12	1		3	1	1		1	mängis puulehtedega, ajas neid taga umbes 15 min. algul arvasin et püüab hiirt.	3	4	1	Olen näinud jänest Raua tänaval, 2009a talvel. Veel üht rebast botaanikaaias aatal 2009	1		nende ligikaudne vanus või vanused:tõug või tõud:ligikaudsed kaalud:	4	2	kanu, maal mitu korda	1	2
940624	1	1	6	Tartu	Karlova	Turu 35, Turu-Sõbra ristmik, Saekoja 11	2010	12	2	2010, detsember	3	1	1	rebane oli kõhn	1	inimest koeraga nähes jooksis minema, hüppas üle aia	3	1	1		1		nende ligikaudne vanus või vanused:tõug või tõud:ligikaudsed kaalud:	1			1	2
940630	1	1	4	Tartu	Ihaste	Kraavikalda 50 ja Näsiniine tänavaga piirneva metsa ja majade juures	2011	1	2	2007-2011	7	6	1	on olnud mitu rebast, suuri ja väiksemaid	1	luusib niisama ring, ilmselt otsib süüa	3	3	1	Tõenäoliselt on urg Näsiniine tn lõpus metsas.	2	1	King cavalier spaniel, 4 aastane, 10 kg	1			1	1
940632	1	2	3	Tallinn	Pirita	Kaasiku tee bussipeatus	2010	10	2	2010 jaan-dets	3	4	1		1	seisis keset autoteed	2		1		2	2	kaukaasia lambakoer 5 a	1			2	2
940636	1	2	4	Kuressaare	Ida-Niit	Õie tn 5	2009	2	1		3	4	1		31		2	3	1		1		nende ligikaudne vanus või vanused:tõug või tõud:ligikaudsed kaalud:	1			1	2
940638	2	2	4	Kuressaare	Vana Roomassaare	Talve t ja Uus-Roomassaare ristmikul	2011	1	1		2	4	2		1		2	1	1		1		nende ligikaudne vanus või vanused:tõug või tõud:ligikaudsed kaalud:	1
940676	1	1	6	Tallinn	Nõmme parkmets	Sütiste tee 22	2010	12	2	2010,august-detsember	1	1	1	väga ilus	1		3	1	1		1		nende ligikaudne vanus või vanused:tõug või tõud:ligikaudsed kaalud:				1	2
940680	1	2	3	Tartu	Karlova	Tähe 105	2011	1	2	detsember 2010-jaanuar 2011	3	4	1		1	jalutas aeglaselt. Lasin autos olles signaali, et ta ära läheks kuid ta jäi hoopis mõneks ajaks niisama seisma ja ei liikunud.	3	4	1	Ei ole aega rohkemate küsitluste täitmiseks kuid nägin eile rebast kella24.00 paiku aadressil Põllu 1A, eelmisel kuul kaks korda pimedas Tartu Teaduspargi territooriumil ja novembris öösel narva mnt statoli juures. Kõik korrad on nad niisama jooksnud või lonkinud ja nimestel ennast mitte häirida lasknud.			nende ligikaudne vanus või vanused:tõug või tõud:ligikaudsed kaalud:
940688	1	2	2	Pärnu	Ranna rajoon	Mudaravila ja Kuursaali vahelisel alal	2010	8	2	2008-2010 suve kuudel	4	9	1		1	Paaril korral jooksis vee äärde üle rannajoone.	3	4	1				nende ligikaudne vanus või vanused:tõug või tõud:ligikaudsed kaalud:
940694	1	1	7	Tallinn	Pirita-Kose	Kase 61Sisekaitseakadeemia õu	2010	0	2	aastaringselt /2009-2010/	6	7	1	vanemal on veidi pulstunud karv, noorem üsna sile	1	elavad õhe hoone keldris ja käivad territooriumilt väljas enamasti ööseti	3	3	1	Vanem rebane on inimetega kohtudes üsna julga. Päevasel ajal võib temast 3-4 m kauguselt mööduda ilma, et ta veel paigalt liiguks. Nooremat on liikumas näha vaid hämaras ja hommikutundidel. Põhiliselt näevad neid akadeemia hoovitöölised ja ööpäevaringsed valvurid.			nende ligikaudne vanus või vanused:tõug või tõud:ligikaudsed kaalud:
940696	1	2	4	Tallinn	Viimsi	jalgrattatee ääres	2010	5	1		2	2	1		1		3	4	1	Kalasadamas Linnahalli juures elas eelmisel suvel mingi ujuv, kala püüdev must nunnu. Mitu korda nägime. See tegi arglikult, aga asjalikult omi saarma moodi asju, karv läikis, kala oli põigiti hambus. Ise nägi välja nagu ümmarguste kõrvadega kiisu, mustukene sihukene, pika peenikese sabaga, ujus paremini kui kivide vahel kalpsas. Kui teada saaks, kes see oli...			nende ligikaudne vanus või vanused:tõug või tõud:ligikaudsed kaalud:
940698	1	2	4	Tartu	Karlova	Koidu 10	2010	7	1		1	3	1	Paistis, et tegu oli noorloomaga	1	Vaatas üles akende poole nagu ootaks, et midagi söödavat visatakse	3	3	1				nende ligikaudne vanus või vanused:tõug või tõud:ligikaudsed kaalud:
940828	1	1	2	Tartu	Veeriku	Veeriku Selver	2011	1	1		3	4	1		1		1		1	:)			nende ligikaudne vanus või vanused:tõug või tõud:ligikaudsed kaalud:
940866	1	1	6	Tartu	Veeriku	Ravila 68, Ravila 19	2011	1	1	2010. sept. - 2011.jaan.	4	9	1	Olen näinud umbes poole aasta jooksul Veeriku linnajaos 5 rebast, vaid üks oli hõreda saba ja karvadega, teised olid normaalsed	1		3	3	1		1		nende ligikaudne vanus või vanused:tõug või tõud:ligikaudsed kaalud:	1			1	2
940922	1	2	7	Tartu	FI; Riia maantee	Aardla 132; Riia maanteel u Soinaste peatuse kandis	2009	0	1		4	8	1		1	ühel juhul jooksis maja tagaküljel, suundus Aardla tänava poole; teiseljuhul jooksis üle Riia mnt	1		1		1		nende ligikaudne vanus või vanused:tõug või tõud:ligikaudsed kaalud:	4	2	kanu - seda olen näinud isakodus ammu		1
940934	1	2	6	Tartu	Vana Ihaste	Edeni kauplus	2010	9	1		3	4	1		1	oli sõidutee ääres	3	3	1				nende ligikaudne vanus või vanused:tõug või tõud:ligikaudsed kaalud:
940936	1	1	2	Pärnu	ei tea	õhtu tänav 1	2011	1	1		3	3	1		1	kaevas lume sees	2		1				nende ligikaudne vanus või vanused:tõug või tõud:ligikaudsed kaalud:
941008	1	1	4	Viljandi	Uueveski	Meeme tn (Lembitu pst ja Uueveski tee vahel)	2011	1	2	varem suvekuudel, jaanuaris 2011	3	7	1		1		3	3	1				nende ligikaudne vanus või vanused:tõug või tõud:ligikaudsed kaalud:
941304	1	2	5	Pärnu	rannarajooni ja kesklinna vahel	Uue Kunsti Muuseumi juures	2010	9	1		3		1	rebane oli väga kõhn	1		1		1	Elame Tallinna lähedal. Rebaseid nägime väga tihedalt paar aastat tagasi, nüüd palju harvemini. Tunnen kaasa inimese elukeskkonda sattunud metsloomadele.	1		nende ligikaudne vanus või vanused:tõug või tõud:ligikaudsed kaalud:	1			2	2
941362	1	1	3	Tartu	ei tea	sõbra selver	2010	9	2	2010 september-detsember	3	3	1	kutsikas	1		2	4	1				nende ligikaudne vanus või vanused:tõug või tõud:ligikaudsed kaalud:
941522	1	1	3	Haapsalu	kesklinn	Tallinna mnt Niine bussipeatuse juures	2010	12	2	2010, oktoober-detsember	4	4	1		1	kõndis üle sõidutee	3	4	1				nende ligikaudne vanus või vanused:tõug või tõud:ligikaudsed kaalud:
941552	1	1	3	Tallinn	Väike-Õismäe	Õismäe tee 142	2008	0	1		3	1	1		11	ilmselt oli tol plaan prügikasti tuhnima minna, mida mu kohalejõudmine häiris	3	3	1	võibolla oli kohtumise põhjuseks loomaaia lähedus			nende ligikaudne vanus või vanused:tõug või tõud:ligikaudsed kaalud:				2	2
941576	1	2	8	Pärnu	Mai rajoonis	Mai 17, 23, 25, 19, 27 vahelisel alal	2010	1	2	2010 suvel	3	7	1		1		1		1	esmakordselt kuulsin rebastest Pärnu linna Mudaravila juures 2007.a. Mai raj. olen näinud ja kuulnud rebase esinemist 3 pojaga praegu pidevalt, mõõdunud nädalal oli nähtud poegi mängimas isegi koos kährikuga ööseti. Kuu aega tagasi oli rebane murdnud kassi, kelle inimesed küll päästsid, kuid suri vigastustesse.			nende ligikaudne vanus või vanused:tõug või tõud:ligikaudsed kaalud:
941768	1	2	4	Tartu	Karlova	Kalevi 47 hoovis	2011	1	2	2009-02-04	1	7	1		19		3	3	2	Tegin 2009 aastal rebasest aias ka pilti ja fotod on alles senini	1		nende ligikaudne vanus või vanused:tõug või tõud:ligikaudsed kaalud:	4	2	Tartumaal elav ema näinud kana 2 korda	1	2
941836	1	2	4	Rakvere	Vaalakeskuse juures	Lõõtspilli tn.	2011	1	2	2011-01-01	3	1	1	hästi julge,vaatas otsa,kartsin	1	liigub ühel ja samal kellaajal	3	3	1	mis saab enasi,me ei julge tööle tulla,kardame rebast	1		nende ligikaudne vanus või vanused:tõug või tõud:ligikaudsed kaalud:					1
941944	1	2	6	Pärnu	Ülejõe	Tallinna mnt 87A ja Kilgi t nurgal	2011	1	1		3	4	1		1		1		1				nende ligikaudne vanus või vanused:tõug või tõud:ligikaudsed kaalud:
941958	1	1	3	Põlva	Piimakombinaadi kant	Piimakombinaadi park	2010	12	1		3	1	1	Suuremat kasvu	1	Luusis piimakombinaadi aia ääres.	2	4	1	Piimakombinaadi pargis olen näinud jänese jälgi.			nende ligikaudne vanus või vanused:tõug või tõud:ligikaudsed kaalud:
942078	2	1	5	Tallinn	Mõigu	Linnapiir Tartu maanteel	2011	1	1		1	4	2	saba oli OK aga karvkate kehal tundus hõredavõitu. Eriti sabajuurikas	1	Ronis tee ääres lumevallil ja ei teinud liiklusest eriti välja	2		1		2	6	Labradori retriiver, 4 aastat vana	1			3	3
942092	1	1	3	Haapsalu	Holmi rand	Holmi rand	2010	7	1		2	1	1		1	Uudistas pilliroos	3	4	1				nende ligikaudne vanus või vanused:tõug või tõud:ligikaudsed kaalud:
942094	1	2	6	Tartu	Tähtvere	Tammsaare 2	2011	1	1		2	1	2	saba tundus kehvakene :),nagu pudelihari	1	julge, peatus 2m kaugusel, siis jätkas liikumist	3	4	1				nende ligikaudne vanus või vanused:tõug või tõud:ligikaudsed kaalud:
942174	1	2	3	Tartu	kesklinn	vanemuise 21	2009	3	1		3	1	1		1		3	4	2				nende ligikaudne vanus või vanused:tõug või tõud:ligikaudsed kaalud:
942180	2	2	3	Tapa	ei tea	Paide mnt. xEesti Kaitseväe Kirde Kaitseringkonna väljaõppekeskusest linna poole jäätmaal ja haljasalal	2010	0	2	aastaid ja aastaringselt /2008-2010/	4	13	1		1	mõnikord ei toimeta, vaid lihtsalt istub või on n.ö. siht silme ees kuhugi teel	2		1				nende ligikaudne vanus või vanused:tõug või tõud:ligikaudsed kaalud:
942234	1	2	5	Haapsalu	Paralepa	Ungru tee ja Ranna tee ristist linna pool	2011	1	1		1	1	1		1		1		1				nende ligikaudne vanus või vanused:tõug või tõud:ligikaudsed kaalud:
942350	1	2	4	Tartu	karlova	tuli tühjana seisva Aleksandri 41 hoovist,jooksis Aleksandri 36 hoovi	2011	1	1		1	1	1		1		3	1	1				nende ligikaudne vanus või vanused:tõug või tõud:ligikaudsed kaalud:
942382	2	2	4	Tartu	karlova	nõva 2 hoovis	2011	1	2	2010 talv,2011 jaanuar	4	7	1		31		1	4	1				nende ligikaudne vanus või vanused:tõug või tõud:ligikaudsed kaalud:					3
942578	1	2	5	Tartu	Anne/Ihaste	Ihaste tee 2, Ihaste tee ja Ihaste põik kokkusaamise koha lähedal, rebane ületas Ihaste teed	2009	4	1		1	2	1		1		3	3	1				nende ligikaudne vanus või vanused:tõug või tõud:ligikaudsed kaalud:
943094	1	2	5	Haapsalu	Kesklinnas	Mulla tänav, Mulla 6 hoovis väike elumaja, selle aias, hommikul ka Mulla tänaval	2011	1	2	olen näinud suvel selle paiga lähedal staadionil, nüüd talvel	4	7			35	nägin keset päeva, puges osavalt õuse olevasse kuuri	1		1	Olen näinud kobrast Haapsalus Jaama oja ääres, olen sealkandis ka varem rebaseid näinud, koeraga jalutamas käies näen raudtee tammil ja selle pikendusel tihti rebast	2		nende ligikaudne vanus või vanused:6atõug või tõud:kuldne retriiverligikaudsed kaalud:				1	2
943192	1	2	6	Tartu	Karlova	Nõva 2a	2011	1	1		3	3	1		1		3	4	1		1		nende ligikaudne vanus või vanused:tõug või tõud:ligikaudsed kaalud:				2
943196	1	2	3	Tartu	Karlova	Aleksandri tänav	2010	0	1		3	1	1		1	kõndis niisama	3	4	1				nende ligikaudne vanus või vanused:tõug või tõud:ligikaudsed kaalud:
943872	1	2	3	Tartu	Maarjamõisa	Nooruse 7	2011	1	1		3	3	1	tundus terve, aga väiksemat kasvu. võib-olla oli noorloom	1	ronis lumehunniku otsa ja vaatles sealt pisutaega ümbrust	1		1	olen mitmel korral märganud, et rebane ronib kuhugi kõrgemale kohale aeg-ajalt (nt talvel lumehunniku otsa) ja seirab sealt veidi aega ümbrust enne kui edasi liigub			nende ligikaudne vanus või vanused:tõug või tõud:ligikaudsed kaalud:
943878	2	2	3	Tartu	Tammelinn	Riia 136	2010	12	1		3	1	1	suhteliselt suur loom. karvasti oli väga kena. ilmselt terve :)	1	ronis lumehunniku otsa	3	3	1				nende ligikaudne vanus või vanused:tõug või tõud:ligikaudsed kaalud:
944090	1	1	3	Tallinn	Pirita - Merivälja	Ranniku tee 48b	2011	1	1		1	1	1		1	Jälgis mind, tundis minu vastu huvi	3	5	1				nende ligikaudne vanus või vanused:tõug või tõud:ligikaudsed kaalud:
944132	1	2	4	Tartu	Ränilinn	Aardla 116	2011	1	2	2009-2011	3	3	1		1	Aardla 116 maja ees kuuskede juures oli poolest kehast saadik lume sees ja püüdis hiirt. Valgustus rebast ei häirinud. Peale seda jooksis Ringtee Selveri parklasse ja luusis seal ringi ning edasi sõiduteele ja jooksis ristmiku suunas. Hommikul vaatasin, et rebane (arvatavasti ikka seesama) on korra veel samas kohas kraapinud, autode ümber käinud ja päris maja ees olevale kõnniteele tulnud.	2	4	1	Rebased on julged - käivad Ringtee Selveri parklas ka siis kui seal on autosid, jooksevad kõnniteel samas kui autod mööda sõidavad. Luusivad maja juures ka siis kui maja ees on töötavaid autosid. Vahel ootavad kui maanteel auto mööda sõidab ja siis jooksevad üle tee linna poole. Masinate müra ja valgustus neid ei paista häirivat. Olen näinud ka rootsiku sabaga rebast.			nende ligikaudne vanus või vanused:tõug või tõud:ligikaudsed kaalud:
944178	1	1	3	Pärnu	ei tea	papiniidu silla juures	2011	1	1		1	4	1		1	jooksis üle tee	2	4	1				nende ligikaudne vanus või vanused:tõug või tõud:ligikaudsed kaalud:
944260	1	1	4	Tartu	tartu	vaksali tänaval Tammsaare tn nr. 2 juures	2011	1	1		3	4	1		1	jooksis üle tee	2		1				nende ligikaudne vanus või vanused:tõug või tõud:ligikaudsed kaalud:
944272	1	2	3	Tartu	Kesklinn	Tartu maakohtu hoone Riia tänaval alguses, Vanemuise teater	2010	3	1		3	1	1		1	Rebane tuli kuskilt Tartu maakohtu hoone tagant (umbes), Riia tänava sellest küljest, kus on paarisnumbrid. Rebane läks üle Riia tänava Vanemuise teatri poole (teatri ees olevale muruplatsile), siis kaotasin ta silmist. Oli öine aeg ja autosid sõitis väga vähe, rebane oli rahulik ja ei kiirustanud.	3	4	1				nende ligikaudne vanus või vanused:tõug või tõud:ligikaudsed kaalud:
944892	1	2	5	Tartu	Ülejõe	Ujula 61	2010	0	2	2009-2010	3	3	1		1		1		1		3	2	3atõug või tõud: dogi ja hundikoerligikaudsed kaalud:	1		ma arvan, et rebane on ühe kassi ära söönud, aga näinud ei ole	1	1
944914	1	2	3	Pärnu	Rannarajoon	Supeluse tänav, Lonkava Konna kõrtsu juures.	2010	7	1		2	1	1	Väikest kasvu	1	Jooksis ehmunult ning kiirelt mööda autoteed edasi.	3	1	1	Olen kuulnud jutte, et Pärnus Mudaravila taga hoovis pidi olema rebaste urg, kus elab mitu rebast. Ise oma silmaga nende elamist seal näinud ei ole, küll aga nende liikumist. Toitu käivad otsimas Kuursaali (ja ka teiste läheduses asuvate toiduasutuste: Steffani, Onu Sam jne) juures olevatest prügikastidest.			nende ligikaudne vanus või vanused:tõug või tõud:ligikaudsed kaalud:
945228	1	1	3	Tartu	kesklinn	Turu 18	2010	12	1		3	1	1		1	jooksis üle sõidutee	2		1				nende ligikaudne vanus või vanused:tõug või tõud:ligikaudsed kaalud:
945340	1	1	4	Haapsalu	Lossivaremete taga Grahvi aias	Vee tn	2011	1	2	2007-2011	3	1	1	korralik, varasematel aastatel ka rääbakam	1	eriti ei kartnud, lähenemisel põgenes	3	3	1		2	2	10 a, keskmine snautser	1			2	2
945664	1	2	3	Tartu	Karlova	Purde 27	2011	1	1		2	1	1		1		3	1	1				nende ligikaudne vanus või vanused:tõug või tõud:ligikaudsed kaalud:
945818	1	2	3	Pärnu	Rannarajoon	Papli 1	2011	1	2	2010 märts-detsember	3	4	1		1		3	3	1		2	4	krants, 1 aastane	1			2	1
945850	1	1	5	Tallinn	Haabersti	Vabaõhumuuseumi tee	2010	0	2		6	1	1		1		2	4	1		1		nende ligikaudne vanus või vanused:tõug või tõud:ligikaudsed kaalud:				1	1
945876	1	1	3	Tartu	Tammelinn	Kungla tänav	2010	11	1		3	3	1		1		1		1				nende ligikaudne vanus või vanused:tõug või tõud:ligikaudsed kaalud:
945886	1	1	3	Tartu	ei tea	Politsei maja, Riia tänav	2011	1	1		2	4	1		1		2		1		2	6	Krants	2	1	Koer	3	1
945964	1	2	3	Tartu	Kesklinn	Laia ja Kloostri tänava nurgal	2008	5	1		3	1	1	rebast nägin üsna kaugelt, mistõttu võis ta ka pooleldi akrvutu olla, seda ei saanud aru.	1		2	4	1				nende ligikaudne vanus või vanused:tõug või tõud:ligikaudsed kaalud:
945974	2	2	3	Tartu	Kesklinn	Veski tänav, Näituse tänava ristist Kuperjanovi tänava suunas liikudes teine maja vasakult	2009	11	1		3	1	1		19	Algul seisis julgelt keset teed, aga kui lähemale jõudsime, siis tõmbas natuke eemale, hoovi poole. Aga kaugele üldse ei läinud, paistis, et päris julge loom. Vaatas meid eemalt, nagu koer.	3	3	1				nende ligikaudne vanus või vanused:tõug või tõud:ligikaudsed kaalud:
945978	3	2	3	Tartu	Karlova	Karlova, Õpetajate maja pargi mäe all-treppide juures, Kalevi tänaval	2010	9	1		3	2	1		1	jooksis üle tee	2	4	1				nende ligikaudne vanus või vanused:tõug või tõud:ligikaudsed kaalud:
946086	1	1	3	Otepää	Aedlinn	Kolga tee, Otepää Loodusparki keskuse ees	2011	1	1		3	1	1		1		3	1	1				nende ligikaudne vanus või vanused:tõug või tõud:ligikaudsed kaalud:					2
946192	1	2	3	Pärnu	Kesklinna ääreala	Suure-Jõe tn ääres surnuaia küljeall	2010	0	1		1	4	1		1	rebane sörkis surnuaia aia äärt mööda.	3	1	1		1		nende ligikaudne vanus või vanused:tõug või tõud:ligikaudsed kaalud:	1			1	1
946196	2	2	3	Tartu	Annelinn	Majade vahel Maxima juures tiigiga pargis.	2010	1	1		3	1	1		1	jooksis minust kaugemalt mööda	2		1				nende ligikaudne vanus või vanused:tõug või tõud:ligikaudsed kaalud:
946208	1	2	7	Tallinn	merivälja	lauri tee 41	2011	1	2		1	3	1		1	rebane ajas taga jänest	1		1				nende ligikaudne vanus või vanused:tõug või tõud:ligikaudsed kaalud:
946508	1	1	2	Tallinn	Rocca Al Mare	Vabaõhumuuseumi tee	2011	1	2	2010, detsember-2011, jaanuar	4	3	1	keskmine suurus, karvane	6	sõi ära rasvapalli ja linnutoitu	1		1	halljänes, metskits, põder - Vabaõhumuuseumi juures	1		nende ligikaudne vanus või vanused:tõug või tõud:ligikaudsed kaalud:	1			1	1
946524	4	2	4	Pärnu	Mai rajoon	1951-05-01	2011	1	2	dets 2009-jaanuar 2010	3	1	1	väiksemat kasvu, ilmselt noor, heas toitumuses	1		3	3	1				nende ligikaudne vanus või vanused:tõug või tõud:ligikaudsed kaalud:
946568	1	2	4	Tallinn	Kadriorg	Vilmsi 31 ja 33	2010	1	1		1	3	1		1	Käis hoovis garaazhi katusel, hüppas üle aia kõrvalaeda, tegi seal ringi ja hüppas aiaplangule ja kolmandasse aeda	1		1				nende ligikaudne vanus või vanused:tõug või tõud:ligikaudsed kaalud:
946606	1	1	6	Tartu	Karlova	Nõva - Kuu ristmik, 29.01.2011 õhtupoolik	2011	1	1		2	3	1		1	otsis midagi (varjumiskohta?, toitu? vett?)	1		1	Looma koht ei ole linnas. Eleav liiklus tekitab stressi ja loom võib käituda ettearvamatult - ka liiklusvahendile ette hüpata. Tulemused on igal juhul ebameeldivad.			nende ligikaudne vanus või vanused:tõug või tõud:ligikaudsed kaalud:
946636	1	1	3	Tartu	Karlova	Sõbra 56	2011	1	1		3	1	1		1	reageeris vilistamisele	3	4	1		1		nende ligikaudne vanus või vanused:tõug või tõud:ligikaudsed kaalud:	1			1	1
946680	1	1	4	Tartu	Veeriku	Veeriku 8	2011	1	2	2010 detsember-2011 jaanuar	3	3	1	Heas vormis rammus loom.	1	Uudistav, ilmselt otsis toitu.	3	1	1				nende ligikaudne vanus või vanused:tõug või tõud:ligikaudsed kaalud:
946740	1	2	4	Tallinn	Lasnamäe	Paekaare tn algus, garaa˛ide katuste 'lagendik'	2011	1	1		3	1	1		1	Oli elumajadele suhteliselt lähedal, viibis piirkonnas pikalt, ilmselt mind märgates pani jooksu. Ilmselt oli toiduotsinguil, sest lume all palju närilisi selles piirkonnas.	3	1	1	Lasnamäe jäätmaadel elab ka halljäneseid, sel aastal pole veel kohanud.			nende ligikaudne vanus või vanused:tõug või tõud:ligikaudsed kaalud:
946776	1	2	4	Tallinn	Haabersti	Paljandi 2 B	2009	1	2	2009 jaanuar kuni 2010 jaanuar	7	7	1		1	julge, rahulik	1		1				nende ligikaudne vanus või vanused:tõug või tõud:ligikaudsed kaalud:
946980	1	2	2	Tallinn	Pirita	Kase tänav, Purde tänavaga ristumise lähedal.Sisekaitse Akadeemia staadioni taga.	2011	1	1		1	1	1	Ilus rebane oli, koheva sabaga. Tundus olevat julge, sest koerad haukusid teiselpool meid ja meile vaatas otsa. Vahemaa oli kuskil 20 meetrit.	1		3	3	1				nende ligikaudne vanus või vanused:tõug või tõud:ligikaudsed kaalud:
946984	1	1	5	Sindi	kesklinn	Jõe tänav	2010	10	2	2010 okt /2009-2010/	4	1	1		1	magas garazi ukse ees	2		1				nende ligikaudne vanus või vanused:tõug või tõud:ligikaudsed kaalud:
946986	1	2	4	Pärnu	Vana-Pärnu	Nooda 20	2011	1	1		1	3	2		2		1		1		2	2	vanused:1,5tõug või tõud:inglise springer spanjelligikaudsed kaalud:	1			1	3
946992	1	1	6	Tallinn	ei tea	Paldiski mnt 50	2010	12	1		2	4	1	tundus olevat heas konditsioonis	1	Ületanud paldiski mnt suunaga Merimetsa teele, jäi jälgima Paldsiki mnt toimuvat	2	4	1	Lapsepõlv möödus maal peaaegu metsaralus. Siis oli ikka juhuseid, et rebased viisid mõne kana või kassi aegajalt ära. Lähim rebaseurg (rebasemägi) oli majast u 0.5 km kaugusel Sai siis ka kutsikaid jälgimas käidud aegajalt	1		nende ligikaudne vanus või vanused:tõug või tõud:ligikaudsed kaalud:	1			1	1
946998	1	1	6	Tartu	kesklinn-karlova	Aleksandri 36, aias	2011	1	2	suvi 1990 - talv 2011	6	1	2	talvel oli ilusaks läinud	1	üsna julge	3	4	1	praegu kardan, et ta võib mu kassiga 1:0 teha Maakodus Põlvamaal samuti luusivad rebased, aga need hoiavad distantsi, kardavad.Siin on 2 kõrtsi lähedal, ju nad siis jagavad kodututega neid prügikaste	1		nende ligikaudne vanus või vanused:tõug või tõud:ligikaudsed kaalud:	1			2	2
947010	4	2	6	Tartu	Annelinn,Turu tn.Ringtee 25 maja vastus asuva buusipeatuse kõrval nägin just hetkel,kui teie saade on eetris.Rebase saba oli karvadest paljas ja ta varjus lumehunniku alla mis asub soojustrassi peal.	Tartus Ringtee 25 vastas asuv bussipeatus ja selle kõrval olev soendustrassi peal olev lumehunnik.	2011	3	2		5	8	2		1		1		1				nende ligikaudne vanus või vanused:tõug või tõud:ligikaudsed kaalud:
947016	1	1	6	Tallinn	Kadrioru park	Kuristiku tänav	2011	1	1		3	3	1		1	marsis tähtsalt keset tänavat	1		1				nende ligikaudne vanus või vanused:tõug või tõud:ligikaudsed kaalud:					2
947034	1	2	5	Tallinn	Kristiine	Kõrgepinge 31	2010	8	1		2	3	1		7		1		1	olen näinud metskitse söömas maja ees (Kõrgepinge 31), jäneseid Forelli tn.-l, rebaseid Stroomi metsas marja tn ja Kõrgepinge tn-l Tallinnas	1		nende ligikaudne vanus või vanused:tõug või tõud:ligikaudsed kaalud:
947036	1	1	4	Tartu	raadi-kruusamäe	Leetpõõsa 16	2009	1	2	2009-2010	7	7	1		1		3	3	1		2	2	vanus 8 aastat bernhardiin, kaal 80 kg	1			1	2
947068	1	2	3	Tartu	kesklinn	Zeppelini kaubakeskus (rebane oli poe taga)	2011	1	1		3	4	1	Rebane oli väga ilus ja koheva sabaga	1	Rebane seisis viisakalt tee ääres, lasi auto mööda ja läks siis üle tee (Zeppelini tagahoovi)	3	4	1				nende ligikaudne vanus või vanused:tõug või tõud:ligikaudsed kaalud:
947076	1	1	5	Tallinn	nõmme	rahumäe tee kandis	2010	1	2	2009 nov.dets 2010 jaan	6	1	1		1	lonkis majade vahel ,hiljem pikutas mändide all	3	4	1	metskitsi ja jänesied on ikka nähtud,enamasti ka nõmme kandis	2	2	nende ligikaudne vanus või vanused:4tõug või tõud:krantsligikaudsed kaalud:40 kg	1			2	1
947380	1	2	7	Tartu	Karlova	Rebase ja Nõva tn, nurgal	2011	1	1		3	3	1	noor loom	1	kõndis graatsiliselt, hiilivalt, peatus, jälgis ümbrust	1		1	küülikut Tallinnas, Rahumäe kalmistul 2010 suvel			nende ligikaudne vanus või vanused:tõug või tõud:ligikaudsed kaalud:				1	2
947386	1	2	5	Tallinn	Nõmme ja Ülemiste	Vabaduse pst 51Ülemiste raudtee ääres	2010	1	1		1	3	1	Väga heas toitumuses rebane oli ja väga koheva sabaga	1	Nõmmel Ilmselt oli ta pikast aiast aeda jooksmisest päris väsinud (keel vestil), üritas üle hange naaberaeda hüpata, aga see õnnestus alles mitmendal katselRaudtee ääres Järvevana ja raudtee vahelisel alal otsis hiiri	1		1				nende ligikaudne vanus või vanused:tõug või tõud:ligikaudsed kaalud:
947402	1	1	4	Tallinn	Rocca-al-mare	Vabaõhumuusemui tee 4a	2011	1	1		1	1	2		1		1		1				nende ligikaudne vanus või vanused:tõug või tõud:ligikaudsed kaalud:
947464	1	1	3	Tartu	Ropka	Rebase 7(irooniline :D)	2011	1	1		3	3	1	suhteliselt suurt kasvu	1		2		1	mul on koduloomadest kahju natuke. Arvan, et loomad tunnevad end metsas või siis maakohtades paremini kui kusagil linnaelamus.			nende ligikaudne vanus või vanused:tõug või tõud:ligikaudsed kaalud:
947472	2	1	3	Tartu	Annelinn	Kalda tee (üle tee võsas)	2010	0	1		2	1	2	Saba oli tõesti õhuke. See oli suvel	1	Sõi rohukonna jalakäijatetee pealt.	3	4	1				nende ligikaudne vanus või vanused:tõug või tõud:ligikaudsed kaalud:
947480	3	1	3	Tartu	Annelinn	EEdenist üle tee. 5-korruseliste majade vahel	2010	0	1		3	1	1		1		3	4	2				nende ligikaudne vanus või vanused:tõug või tõud:ligikaudsed kaalud:
947566	1	2	7	Tapa	Virve tänaval	Virve tänav	2010	9	2	2010 sept.-2011 jaan	4	3	1		15	lõhkus aiapaviljoni uksevörgu,käike tehes kaevas üles lillesbulad,uuristas puujuurte aluseid,kraapis üles maasikaistikuid. Talvel külastab aeda igal öösel mida kinnitavad pidevad rebaserajad lumel.	3	1	1		1		nende ligikaudne vanus või vanused:tõug või tõud:ligikaudsed kaalud:	4	2	söönud ära ümbruskonna kassid	1	1
947588	1	2	4	Keila	ääre asulas	nissi vald harjumaa turba alevik raba tn keila linn ei on vale aga programm ei lasknud seda teha!	2010	8	2	mai-september	2	1	1		44		1		1		1		nende ligikaudne vanus või vanused:tõug või tõud:ligikaudsed kaalud:	1			1	1
947608	1	2	6	Kärdla	meri äärne kant, Sadama tn	Sadama tn. Kärdla	2011	1	2	2009-2011 jaan-dets.	7	10	1	väga ilus oli	12	Jalutavad uhlelt mööda Sadama tn. ja häirivad minu suurt koera ,kes on oma aias.	3	3	4		2	2	nende ligikaudne vanus või vanused:5atõug või tõud:hundikoerligikaudsed kaalud45-50	1			1	1
947622	1	2	4	Tallinn	Kesklinn	Veerenni ja Viadukti tänava ristumine raudteega	2010	0	1		3	2	1		1		2		1				nende ligikaudne vanus või vanused:tõug või tõud:ligikaudsed kaalud:
947624	2	2	4	Tallinn	Nõmme	Järve metsas Pärnu mnt. ääres Järve bussipeatuse lähistel	2010	0	1		3	2	1		1	istus rohu sees	3	1	1				nende ligikaudne vanus või vanused:tõug või tõud:ligikaudsed kaalud:
947802	1	2	5	Pärnu	Raeküla	Hiie 36	2009	4	2	2009-2011/01	3	3	1		34	väga jultunult vaatab otsa, fotoka klõpsu peale paneb alati jooksu	3	3	4	Minu maja juures käis 2010 nov-dets 6 kitsest koosnev kari, nosisid üle tee naabrimehe arooniahekist marju	1		nende ligikaudne vanus või vanused:tõug või tõud:ligikaudsed kaalud:	1			1	3
947832	1	2	2	Pärnu	ranna piirkonnas	Pardi 17 ja 34	2011	1	2	2010 detsember-2011 jaanuar	4	3	1	oli ilus ja karvane, kohev karvastik	12	Luuras auto all olevat kassi, kuid kui koer ei haukunud, siis ei kartnud, kui haukus, siis jooksis umbes 100-200m eemale mööda tänavat.	2	4	1	Ta käis meil kodus maja taga kodulooma toitu söömas ning ei kartnud öösel meie akna all süüa. ( öösel)	2	2	nende ligikaudne vanus või vanused: 5aastattõug või tõud: krantsligikaudsed kaalud: keskine koer ei kaalu palju, ei tea kaalu	1			3	2
947838	1	1	5	Tallinn	Lasnamäe	Betooni tn 20 - 24	2009	6	1		1	4	1		1	läks üle tänava, vares või hakk hambus	3	4	1	Auto alla jäänud rebane, Tallinn Betooni ja Peterburi mnt. rist, 2010 jaanuar, Väo karjääris Lasnamäel näinud korduvalt rebaseid, ka poegi. Rebast olen ka näinud Keila äärelinnas korduvalt			nende ligikaudne vanus või vanused:tõug või tõud:ligikaudsed kaalud:
948762	1	2	4	Rapla	Märjamaa alev / Rapla lähim linn	Anne 1	2011	1	2	2010 juuli kuni 2011 jaanuar	4	7	1		26		3	4	1	Täitsin antud küsimustiku kuna Märjamaa alevis võib rebaseid kohata sageli. Samuti liiguvad eramajade hoovides ringi hulkuvad kassid. Peamise probleemina näen rebast kui võimalikku haiguste kandjat. Majas on väikesed lapsed ja terass kus meeldib lastele mängida on ka rebasele ja kassidele meelepärane paik.			nende ligikaudne vanus või vanused:tõug või tõud:ligikaudsed kaalud:
948842	1	1	2	Tartu	veeriku	veeriku selver	2010	11	2	paari päevase vahega	3	1	1		11		3	4	1		1		nende ligikaudne vanus või vanused:tõug või tõud:ligikaudsed kaalud:	1			1	2
948874	1	2	2	Tartu	Tähtvere	Tuglase 7	2010	10	1		3	1	1		1		3	1	1				nende ligikaudne vanus või vanused:tõug või tõud:ligikaudsed kaalud:
949196	1	2	4	Tallinn	Kristiine	Tuisu ja Rahumäe tee ristmik	2010	4	1		3	4	1		1	Ootas võimalust tee ületamiseks rohu/põõsa puhmas	3	4	1		1		nende ligikaudne vanus või vanused:tõug või tõud:ligikaudsed kaalud:					2
949840	1	2	3	Tartu	ei tea	fortuuna 26	2010	11	1		3	4	1	ilus rebane oli, terve välimusega	1	rebane hakkas tänavat ületama jõe poolt, autot nähes pööras ümber ja jooksis jõe poole tagasi	3	1	1				nende ligikaudne vanus või vanused:tõug või tõud:ligikaudsed kaalud:
950058	1	2	6	Pärnu	Rääma	Rohu 63	2011	2	1		3	3	2	Rebase kehapoolne osa oli karvadeta	1	Kõndis rahulikult piki lumehangesid järgmise naabri aeda	1		1			2	nende ligikaudne vanus või vanused:tõug või tõud:ligikaudsed kaalud:	1			2	1
950146	1	1	3	Tartu	aardla	kalmistu bussipeatus	2011	1	1		3	4	1		1	tahtis üle sõidutee joosta	3	4	2		2	1	krants	4	2	kassi ühe korra.kodulinde lugematu arv kordi	2	1
950794	1	1	4	Tallinn	Pirita	Toomiku tee 28	2011	1	2	2011-01-01	1	7	1	Ilus kena rebane (foto ka olemas)	18	Oli jalutanud aias, Hommikul magas kivi otsas. Alles siis kui olin temast ca 15 m kaugusel lahkus rahulikult. Hops üle aia.	3	3	1	2 aastat tagasi käis meil aias ka imeväike rebasepoeg	1		nende ligikaudne vanus või vanused:tõug või tõud:ligikaudsed kaalud:
951482	1	1	5	Kuressaare	Marienthali	Pihtla tee 28	2011	1	2	sel talvel	4	9	1		1	kass hambus	3	3	1		4	7	krantsid, vanus 0.5-10 aastat	1		kassid, kanad	1	1
951490	1	1	3	Kuressaare	roomassaare	espak ehituskauplus	2009	6	2	2009, juuni - august	7	1	1		1	tuli kohale grillimise lõhna peale ja sõi peo pealt liha	3	5	2				nende ligikaudne vanus või vanused:tõug või tõud:ligikaudsed kaalud:	1				2
951506	1	1	5	Tallinn	Pirita	Kose tee 56	2011	0	2	Aastaringselt /2010-2011/	2	4	1		1		3	3	1	Tänu marutaudi vastu vaktsineerimisele on rebaseid looduses liiga palju ja nad on ohuks paljudele liikidele.			nende ligikaudne vanus või vanused:tõug või tõud:ligikaudsed kaalud:	1			1	1
951530	1	2	3	Tartu	Ropka	Ropka tee 19	2011	1	2	2010 oktoober- november	3	8	1		1		1		1	Räpinas kitsepaar 2011 jaanuar			nende ligikaudne vanus või vanused:tõug või tõud:ligikaudsed kaalud:
951544	2	1	3	Tartu	Tähtvere	Kreutzwaldi 3A	2010	1	1		3	4	1		1		3	3	1				nende ligikaudne vanus või vanused:tõug või tõud:ligikaudsed kaalud:
951608	1	2	5	Pärnu	kesklinnas	Pärnu kontserdimaja juures ja kaevu tn	2011	2	1	11 detsember 2010 ja 5 veebruar 2011	3	3	1	kontserdi maja juures oli suur pika sabaga, aga kaevu tänaval lühem ja pika koheva sabaga	1	lihtsalt liikus edasi, maad enda ümber nuuskides	1		1		1		nende ligikaudne vanus või vanused:tõug või tõud:ligikaudsed kaalud:				1	1
951636	1	2	5	Kuressaare	PIHTLA	PIHTLA TEE 63	2010	2	2	2010 veebruar-november /2010-2011/	7	6	2	rebane oli kõhn	33	sõi maasikaid	3	3	4	Olen näinud oma koduaias rebase poolt kaevatud urgusi.			nende ligikaudne vanus või vanused:tõug või tõud:ligikaudsed kaalud:
951772	1	2	3	Tartu	ei tea	Decorast üle tee, maarjamõisa pargis	2009	12	1		3	1	1		1	otsis midagi pargis	2		1				nende ligikaudne vanus või vanused:tõug või tõud:ligikaudsed kaalud:
952218	1	1	5	Pärnu	Vana-Pärnu	Peetri 9	2011	1	1		1	3	1		1		1		1		3	2	üks 2. a; teine 9-kuune;samojeedi koerad;üks 25 kg, teine 20 kg	1			1	3
952894	1	2	5	Pärnu	rannarajoonis	Karuselli ja Tammsaare ristis, hotell Strandi läheduses	2011	2	1		3	1	1		1	tuli eramajade poolt ja sörkis üle sõidetee mere poole	2		1				nende ligikaudne vanus või vanused:tõug või tõud:ligikaudsed kaalud:
952936	1	2	5	Pärnu	Ülejõe	Piiri 5	2011	2	1		2	1	1	Saba oli väga ilus kohev	1	Kuna koer jooksis tema suunas, siis põgenes naabri aia kaudu	3	1	1		2	2	nende ligikaudne vanus või vanused:krants, 1,5 atõug või tõud:ligikaudsed kaalud:	1			1	3
952966	1	2	5	Pärnu	Suhteliselt mere ääres, mere ja kesklinna vahel.	Mere pst. 7 ehk Ammende villa vastas	2011	1	1		2	4	1	Rebased olid kahekesi, üks oli ilusam kui teine, aga teine polnud ka mingi äbarik.	1	Rebased jooksid tänavalt ühe maja hoovi. Selles majas ei ole minu teada püsielanikke, või kui siis üks tädi, kes maja valvab. Rebased läksid päris maja juurde.	1		2				nende ligikaudne vanus või vanused:tõug või tõud:ligikaudsed kaalud:
953066	1	1	5	Pärnu	Kesklinnas	Õie 3 ja5	2010	2	2	2010oktoober-2011 veebruar	7	6	1		4	Lindude toidumajade all	3	3	1	Kitse ja jänest Pärnus Õie3 ja 5 2010 veebruar			nende ligikaudne vanus või vanused:tõug või tõud:ligikaudsed kaalud:
953080	1	2	5	Pärnu	Mai-Papiniidu	Papiniidu pikendus, Raja tn pikendus - nende vaheline ala	2011	2	2	viimased paar aastat	4	1	1	pigem väga ilus ja hea toitumuses	1	sõi saia, mis minu meelest oli sinna rebase jaoks viidud	3	1	1	Kuna käin jalutamas koos koeraga, siis üldjuhul jooksevad nad minema, koer kipub neid ka taga ajama. kui näen ennem koera siis võtan koera kinni. ükskord on üks rebane mulle ka järgnenud (kui koer oli kinni). Rbane tuli mulle järgi, kui ma jäin seisma, jäi ka tema seisma ja istus, kui mina läksin edasi, siis tema tuli jälle järgi ja nii mitu korda. lõpuks jättis jälitamise. 2009 a nägin märgitud …			nende ligikaudne vanus või vanused:tõug või tõud:ligikaudsed kaalud:	1			1	2
953084	2	2	5	Pärnu	Mai	Mai-Tammsaare-Karja. tennisealli tagune metsatukk	2010	7	2	mai-august	4	9	1		1		3	3	1	viimasel ajal ei ole seal kandis enam jalutanud, seega on kirjas rebase nägemise aeg, kui seal kandis jalutasin, siis nägin ka korduvalt ja usun rebast seal ka täna asuvat. Sest seal kus paregu enam liigun näen neid igapäevaselt ja sellest juba kirjutasin esimese ankeedi täitmise ajal			nende ligikaudne vanus või vanused:tõug või tõud:ligikaudsed kaalud:				1	2
953136	1	2	3	Pärnu	kesklinnas	Väike-posti 27	2010	11	2	2010 november - 2011 jaanuar	4	6	1		18		3	4	1		1		nende ligikaudne vanus või vanused:tõug või tõud:ligikaudsed kaalud:
953168	1	1	4	Pärnu	Mai	2009-05-01	2011	1	2	2010 oktoober - jaanuar 2011	4	6	1		1		3	1	1		1		nende ligikaudne vanus või vanused:tõug või tõud:ligikaudsed kaalud:				1	1
953234	1	2	5	Pärnu	Rääma	Kaevu alguses, rääma oja juures, sest seal on ka pardid. Samuti Lille tn ja rohelise tn ristmiku lähedal	2011	2	1		3	4	1		1		3	1	1		1		nende ligikaudne vanus või vanused:tõug või tõud:ligikaudsed kaalud:
953304	1	2	4	Pärnu	ülejõe	Jannseni tn.	2011	1	2	talvel /2010-2011/	4	7	1	natuke rääbakas ja kõhn	24		3	4	1		1		nende ligikaudne vanus või vanused:tõug või tõud:ligikaudsed kaalud:				3	2
953446	3	2	6	Pärnu	kesklinn	Pärnu Mudaravila/ja nüüd Karja ja Aia tn.	2011	1	1		5	7		Suvel 2010-räsitud//talvel 2011-ilus,kohev	22	Suvised mängisid..talvine käib toitu varastamas,üsna oskuslikult	3	4	1	Saaremaal talus on nad nii kavalad oma käimistega,et viivad hauduvad pardid ka pesapealt minema.Kuidas nad lauta pääsevad,on ime.Igastahes detsembris tegid öösiti puhta töö kanalas.Ometi augud ja praod kinni.Ei söö kohe,vaid matab ning on puhas loom,mitte ühtegi sulge maas .Pärnus käivad nad suisa kesklinnas hoovis kreegipuu otsas tihaste pekitykke näppamas.vaatab Sulle läbi akna otsa.Kui õues te…	2	2	nende ligikaudne vanus või vanused:tõug või tõud:ligikaudsed kaalud:		2	kanad,pardid..koera peale haukunud..	3	1
953500	1	2	6	Pärnu	VANA-PÄRNU	ROOSTIKU-4 UUS SADAMAS KÜLMHOONEJUURES, ELAB PUURIITADE VAHEL	2011	2	2	2008-2011	1	3	1	ILUS, TERVE , SÖÖNUD	24	NAGU KODU REBANE, OSKAB INIMESI ERISTADA, TULI MULLE ÜLE VÄLJA JÄRGI	3	4	1				nende ligikaudne vanus või vanused:tõug või tõud:ligikaudsed kaalud:
953650	1	1	3	Pärnu	Rannarajoon	A. H. Tammsaare 32	2011	2	2	2010 detsember, 2011 veebruar	3	4	1		1		3	4	1				nende ligikaudne vanus või vanused:tõug või tõud:ligikaudsed kaalud:
953762	1	2	4	Pärnu	kesklinnas	Vee 4 hoovis (Teatri ja kontserdimaja vahel)	2011	1	1		1	3	1	tundus suur	1	jooksis, kihutas	1	1	1				nende ligikaudne vanus või vanused:tõug või tõud:ligikaudsed kaalud:
953804	1	2	5	Pärnu	Raeküla	Kalevi pst.	2010	11	2	2010, oktoober-november	3	1	1		12	ajas kassi taga	3	1	1				nende ligikaudne vanus või vanused:tõug või tõud:ligikaudsed kaalud:
953862	1	1	6	Pärnu	ranna rajoonis	terviseparadiis	2011	2	1		3	4	1		1	vaatas lumehunniku otsast minu autot	3	4	1				nende ligikaudne vanus või vanused:tõug või tõud:ligikaudsed kaalud:
953914	1	2	6	Pärnu	rääma	kuldse kodu 5	2011	2	1		3	3	1		1		1		1				nende ligikaudne vanus või vanused:tõug või tõud:ligikaudsed kaalud:
953980	1	2	6	Kärdla	äärelinnas	Paju tn.	2010	12	2	2010 nov.-dets.	2	7	1		11		2	4	1		1		nende ligikaudne vanus või vanused:tõug või tõud:ligikaudsed kaalud:	2	1	Tapnud ja söönud küüliku	1	2
954820	1	2	4	Tartu	kesklinn	Tiigi 7 ja Tiigi 9 vahelisel alal prügikasti juures.	2011	2	1		1	1	1		7	täpsustaks, et tuhnis/nuusutas/uuris prügikasti juures olevat prügi	3	1	1				nende ligikaudne vanus või vanused:tõug või tõud:ligikaudsed kaalud:
954830	1	1	4	Pärnu	kesklinn, liiva	Rähni tänav	2010	10	1		2	1	1		1		3	1	1				nende ligikaudne vanus või vanused:tõug või tõud:ligikaudsed kaalud:
955042	1	2	3	Tallinn	ei tea	pärnu mnt 139e/3	2011	1	1		2	4	1		1		2		1				nende ligikaudne vanus või vanused:tõug või tõud:ligikaudsed kaalud:
955084	1	1	4	Elva	Käo tee	Käo tee ja Järve tee ristmik	2011	2	1		3	4			1	jooksis üle tänava	2		1				nende ligikaudne vanus või vanused:tõug või tõud:ligikaudsed kaalud:
955088	2	1	4	Elva	Vaikne tn	Vaikse tn ja raudteejaama vahel	2010	12	1		3	1			1	jooksis üle kõnnitee	2		2				nende ligikaudne vanus või vanused:tõug või tõud:ligikaudsed kaalud:
955092	3	1	4	Tartu	Ringtee tn	Ringtee tn Lõunakeskuse kohal	2011	2	1		3	4	1		1	passis sõidutee ääres lumevallil	3	4	1				nende ligikaudne vanus või vanused:tõug või tõud:ligikaudsed kaalud:
955138	1	1	5	Tallinn	Kesklinn	Filtri tee 18.	2010	0	2	4.2005-10.2010	6	1	1	Rebane oli 'harilik'. (rahulik). Tegeleb oma igapäevaste toimingutega. Mind ja mu koera päris ligi ei luba.	1	Pidas jahti. Sealkandis esineb ka jäneseid ja hiiri-rotte.	3	4	1	Siin on väga palju eelarvamusklikke küsimusi. Ja jah-ei vormis. Mulle sobilikke vastuseid nende hulgas polnud. Üldiselt on mu vaade see, et loodus on loodus, ühel või teisel moel tasakaalus ka 'linnakeskkonnas'. Ja nii ongi õige. Üldiselt vastyaks parema meelega eraldi pikema kirjaga.	2	2	Koer - 'Eesti Talukoer'. (mitte päris suvaline, aga maalt toodud ja teada, kuid mitteametliku sugupuuga). 7 aastat vana, 40-50 kg raske. Elab aia piires. Talvel rohkem toas, kui õues, soojemate ilmadega rohkem õues.	1			2	1
955200	1	2	8	Pärnu	mererajoon	Pärnu Pardi 12	2010	6	2	2010 juuni-detsember	6	3	1	re4bane oli väga kõhn	25	käis katusel / 2 korruseline maja, sõi lindude toitu,pekki	1		1				nende ligikaudne vanus või vanused:tõug või tõud:ligikaudsed kaalud:					1
955694	1	2	5	Pärnu	Raekülas	Olevi bussipeatuses, Merimetsa tn.	2010	10	1		3	1		tundus, et oli kevadine kutsikas, küllalt rääbakas	7	käis ümber prügikastide	3	4	1	Mul on tehtud ka pilt sellest prügikasti ümbruses luusivast rebasest. olen näinud ka metskitsi Raeküla rannaäärsetel aladel, samuti on siin kohatud ka rästikuid ja nastikuid.			nende ligikaudne vanus või vanused:tõug või tõud:ligikaudsed kaalud:
955736	1	2	7	Pärnu	vana-pärnu	merekalda 31a	2011	2	1		1	3	1	suurt kasvu	1	kõndis rahulikult pargi merepoolsel alal	1		1		1		nende ligikaudne vanus või vanused:tõug või tõud:ligikaudsed kaalud:	1	2	tapnud ja söönud kaks kassi	1	3
955774	1	2	3	Tartu	Ülejõe	Narva mnt vana ühika taga	2010	10	1		2	1		Ilus suur kohev saba	20		3	3	1	Olen rebaseid linnas näinud tihti. Seal ühika juures aga vaid korra.	2	2	5 aastaneSaksa lambakoeru 40 kg	1			1	1
955982	1	1	3	Pärnu	mai	papiniidu 35	2010	4	2	aprill-praeguseni	7	11	1		1		3	3	4	jänesed muidu trippisid enne rebaseid tihtipeale ringi majadevahel, aastaid tagasi hängisid kitsed kõrgjastes, nüüd rebased ning hulkuvad kassid kadunud vähemalt.kuna selle majajuures siin kohe n.ö karjamaa siis sai nähtud paaril korral ka tervet pesakonda kes suviotsa öösiti lõugasid.			nende ligikaudne vanus või vanused:tõug või tõud:ligikaudsed kaalud:
956322	1	1	4	Tartu	Tähtvere	Tammsaare 8	2011	1	2	4 korda jaanuaris ja veebruari esimestel päevadel 2011 /2009-2010 talv/	3	3	1		1	Rebast nägin 3 korruse rõdult, millelt avaneb vaade maja taha. Tõenäoliselt oli rebane toidu otsinguil.	1		2	Viimasel korral nägin kahte rebast, kes häälitsesid valjult ja võitlesid üksteisega (ise tagajalgadel püsti). Võimalik, et võitlesid territooriumi pärast aga see võis olla ka jooksuaja 'müramine'. peale seda intsidenti ei ole maja taga rebaseid enam näinud.Eelmisel talvel (2009/10) nägin, kuidas rebane puges aia alt läbi Tähtvere lasteaia territooriumile.			nende ligikaudne vanus või vanused:tõug või tõud:ligikaudsed kaalud:
956674	1	2	4	Tartu	Ropka-Variku	Aianduse 17	2011	2	1		1	3	1	Hästitoitunud, korraliku karvakasukaga loom, emane	1	Jalutas, vahepeal pikutas, hüppas üle aia, urineeris jne. Väga rahulik toimetaja.	1		1				nende ligikaudne vanus või vanused:tõug või tõud:ligikaudsed kaalud:
956750	1	2	5	Tallinn	Pirita	Kuslapuu 34	2004	9	2	2004-2010	6	3	2	kõhn ja väsinud olekuga	32	tuli repist ja käis II korruse terrassil, kus istus a vaatas ringi.	3	3	1		2	2	7.a ja 60 kg mastiff	1			3	1
956756	2	2	5	Tallinn	Pirita	TOP purjespordikeskus	2010	12	1		1	4	1	Kuna rebane oli saanud autolt löögi siis pikemalt ei vaadanud. Auto seisis sealsamas ja liklus oli niigi häiritud	1	läks üle Pirita tee	2		1				nende ligikaudne vanus või vanused:tõug või tõud:ligikaudsed kaalud:
956774	1	2	4	Elva	Kesklinna lähedal	Õuna tn	2010	11	1		3	3	1		1		1		1				nende ligikaudne vanus või vanused:tõug või tõud:ligikaudsed kaalud:
956792	1	2	2	Tartu	Annelinn	Nägin teda Jalakäijate silla juurest hakkav jalakäijate tee peal, mis suundub Sõpruse silla poole, Emajõe ja Anne kanali vahel.	2011	2	1		3	1	1		1		3	3	1				nende ligikaudne vanus või vanused:tõug või tõud:ligikaudsed kaalud:
957072	1	2	4	Kuressaare	Linnapargi servas	Keerasin Lossi tänavalt Väikelastekodu poole ja kohe enne bussipeatust jooksis üle tee parki.	2011	2	1		3	4	1	Ilus kohev paksuke, selline heledam ei märganud valget sabaotsa, oleks olnud nagu üleni hele beesikas	1	jooksis üle tee	3	1	1				nende ligikaudne vanus või vanused:tõug või tõud:ligikaudsed kaalud:
957314	1	2	4	Pärnu	mai	2027-05-01	2010	11	2	sügis 2010	3	7	1		1		3	1	1	mai rajoonis liikus jaanuaris 2011 ka kähriku paar			nende ligikaudne vanus või vanused:tõug või tõud:ligikaudsed kaalud:
957650	1	1	4	Kärdla	Kesklinn	Ümarmäe tänav	2011	2	2	jaanuar-märts 2010, veebruar 2011	5	3	1	2010 rebane hatune, võimalik pesakond läheduses, 2011 nähtud üldiselt korralik, saba natuke kahtlane	1		1		1				nende ligikaudne vanus või vanused:tõug või tõud:ligikaudsed kaalud:
960636	2	1	5	Tartu	kesklinn	veski 6	2011	2	1		1	1	1		1	tuli kassitoome kruusa-august ja suundus kirdesse	3	4	1				nende ligikaudne vanus või vanused:tõug või tõud:ligikaudsed kaalud:
960650	1	2	3	Tartu	Toomemägi- Kesklinn	Kassitoomel	2011	2	1		1	4	1		1	jooksis üle tee Kassitoomele	1	1	1				nende ligikaudne vanus või vanused:tõug või tõud:ligikaudsed kaalud:
960940	1	1	3	Tartu	Tähtvere	Näituse 2	2011	2	1		3	1	1	tundus suhteliselt kõhn	1	sörkis näituse tänaval keset sõiduteed, liikus allamäge mööda von Baeri tänavat.	3	3	1				nende ligikaudne vanus või vanused:tõug või tõud:ligikaudsed kaalud:
961420	1	1	3	Pärnu	Kesklinn	Teatriväljak	2010	12	1		3	1	1		1		3	4	1				nende ligikaudne vanus või vanused:tõug või tõud:ligikaudsed kaalud:
962202	1	2	3	Tallinn	Kesklinn	Herne 10	2004	0	1		1	1	1		1	rebane tuli ühest hoovist, jalutas üle sõidutee ning suundus järgmisesse hoovi	1		1	Nägin rebast 2004 kevad-suvel, täpset kuud ei suuda meenutada.Mida tuleks linnarebastega ette võtta? Rebaste arvukuse kasvu peaks piirama, rebane pärineb siiski looduslikust keskkonnast ja peaks ka jääma selle osaks.			nende ligikaudne vanus või vanused:tõug või tõud:ligikaudsed kaalud:
963094	1	1	3	Tartu	kesklinn	turu tn, keskkatlamaja juures	2010	10	2	2010 oktoober-november	2	4	1		1	yletas teed vales kohas :)	1		1				nende ligikaudne vanus või vanused:tõug või tõud:ligikaudsed kaalud:
963358	4	2	4	Tartu	Ihaste	Bordoo tn	2011	2	2	2011 jaan-veebr	1	1	1		1		3	3	1				nende ligikaudne vanus või vanused:tõug või tõud:ligikaudsed kaalud:
963432	4	1	6	Jõgeva	ei tea	Rohu 6 ja Rohu 8 majade vahel	2011	2	1		3	1	1		1	Hüppas üle lasteaia võrkaia ja luusis puude all	2	4	1				nende ligikaudne vanus või vanused:tõug või tõud:ligikaudsed kaalud:
964130	1	2	4	Viljandi	Peetrimõisa	Vahtra 19	2011	2	2	2010 sügisest alates	6	3	1	rebane on ebatavaliselt suurt kasvu, ei karda müra tekitamist	16	Rebane oli aeda toonud pardi ja seal seda sulgedest puhastanud.	2		1		1		nende ligikaudne vanus või vanused:tõug või tõud:ligikaudsed kaalud:	1			1	2
965226	1	1	4	Tartu	Riiamägi	Kaitsekolledzh, jooksis selle poolt üle Riia maantee	2011	2	1		3	1	1	jooksis kiirelt, nägin paar sekundit, kuid üsna kindel rebane	1	jooksis kiirelt üle riia maantee ja kõnnitee hoovi, kadus silmist	1		1				nende ligikaudne vanus või vanused:tõug või tõud:ligikaudsed kaalud:
965284	3	2	3	Tallinn	Lasnmägi	Peterburi tee 94a	2011	2	1		3	4	2	oli kõhna ja kooberdas, polnud nii elegantne kui rebased tavaliselt	1	jooksis üle Peterburi mnt., oli üsna ähmi täis - ei käitunud rahulikult	2		1				nende ligikaudne vanus või vanused:tõug või tõud:ligikaudsed kaalud:
965672	1	2	3	Tartu	Karlova-Kesklinna piiril	loom liikus Väike-Tähe tänavalt Võru tänavale ning Balti Kaitsekolled˛i taha Riia tänava suunas	2011	2	1		3	1	1		1	Ületas sõiduteed	1		1				nende ligikaudne vanus või vanused:tõug või tõud:ligikaudsed kaalud:
965786	1	2	3	Tartu	Kesklinn	Toomemägi, ajaloomuuseumi lähedal	2008	6	1		2	1	1		1		3	3	1				nende ligikaudne vanus või vanused:tõug või tõud:ligikaudsed kaalud:
966882	1	1	4	Tartu	tähtvere	betooni 8	2011	2	2	2011 veebr.	1	4	1	ilus suur loom	1		3	3	1	ka aardla 23 hoovis olen korduvalt rebast näinud,hiilib mööda seinääri ja lõpuks suundub alati läbiaiamulgu surnuaiale	1		nende ligikaudne vanus või vanused:tõug või tõud:ligikaudsed kaalud:	1				1
967984	1	2	2	Tartu	ei tea	Kassitoome	2011	2	1		3	1	1	Ei olnud kindlasti poeg, suurem rebane oli	1	Jooksis mööda mäge üles (orust), aga nii kui mind silmas, vaatas otsa ja jooksis hirmunult minema. Mõnekümne meetri järel julges siis mu möödumist mäe otsast vaadata.	3	1	1	Olen Tallinna külje all näinud nirki, suvisel perioodil 2009.a.Samuti olen näinud siile (või siili) Tartus Pirogovi platsil (korduvalt 2010.a. suvel), Toomemäel (korduvalt 2009 ja 2010.a. suvel) ja Kassitoomel (korduvalt 2010.a. suvel).			nende ligikaudne vanus või vanused:tõug või tõud:ligikaudsed kaalud:
968620	1	2	4	Tallinn	Pirita-Kose	Pääsusilma 6, enda eramaja hoovis	2011	2	2	2011 18-26 veebruar 3 korda	4	3	1		1	Kõndis aias. Koera toitu söömas ei näinud aga paar ööd on koer väga närviline olnud ja haukunud. Mida varem pole juhtunud. Võibolla oli siis koera sögikausi kallal.	1		1		2	4	nende ligikaudne vanus või vanused: 6 aastattõug või tõud: põjapõdra koerligikaudsed kaalud: u 45	1			3	1
968920	1	1	3	Tartu	Kesklinn	Turu tn. 14	2011	1	1		3	4	1		1	Jooksis tänava äärt mööda üsna käbedalt	3	1	1				nende ligikaudne vanus või vanused:tõug või tõud:ligikaudsed kaalud:
968922	1	1	3	Tartu	Karlova	Nõva 15	2011	1	1		3	3	1		1		1		1	Turu-Ringtee kandis ja Lammi tänaval võib väga tihti rebaseid näha, aga erinevalt kirjeldatud juhtumist pole see siiski päris linnaruum.	1		nende ligikaudne vanus või vanused:tõug või tõud:ligikaudsed kaalud:				1	2
968924	2	1	3	Tartu	Ihaste	Ihaste põik 2	2008	5	2	2008 kevad ja suvi	4	1	1		1	Rebased haukusid, ajaks pakuks maikuu esimest poolt	3	3	3				nende ligikaudne vanus või vanused:tõug või tõud:ligikaudsed kaalud:
969122	1	1	3	Rakvere	lennuki tänaval	lennuki 3	2011	2	1		3	3	1		1		3	3	1				nende ligikaudne vanus või vanused:tõug või tõud:ligikaudsed kaalud:
973644	1	1	3	Tartu	Karlova	Purde 27	2010	2	2		2	3	1		1	Liikus kesklinna poole	1		1				nende ligikaudne vanus või vanused:tõug või tõud:ligikaudsed kaalud:
975028	1	2	3	Tartu	kesklinn	Vallikraavi 3 ja Vallikraavi 20 majade vahel (teel)	2011	2	1	21:41:00	2	4	1	jooksis kiiresti, ei suutnud midagi erilist märkida	8	jooksis mööda tee	2	2	1	tean, et rebased levivad marutõvi, seega praegu kardan neid kohata			nende ligikaudne vanus või vanused:tõug või tõud:ligikaudsed kaalud:
976522	1	2	5	Tartu	Variku	Imuti Variku rist	2011	2	1		3	3	1	Ilus, priske, hüppas üle üsna kõrge aia.	1	Põikas auto eest aeda ja kui auto mödus jooksis linna serva poole.	1		1				nende ligikaudne vanus või vanused:tõug või tõud:ligikaudsed kaalud:					1
979042	1	2	3	Tallinn	Haabersti	Hansu tn	2011	1	2	2010 dets -2011 märts	7	7	2		1	otsis toitu põllult	1		2				nende ligikaudne vanus või vanused:tõug või tõud:ligikaudsed kaalud:
985750	1	2	5	Tartu	Tähtvere	Taara pst 1	2011	3	1		3	3	1	vanem vilunud loom, ei kiirustanud, veetis hoovis ca 20 minutit	4	hüppas kõrgele ja sai kätte lindude toitmiseks pandud rasvapalli puu otsast	2	4	1				nende ligikaudne vanus või vanused:tõug või tõud:ligikaudsed kaalud:
991662	1	2	5	Tartu	Ropka	Ropka tee 19 a	2010	12	2	2008 -2010 november - märts	3	3	1		1		2		1	rebane ikka metsaloom			nende ligikaudne vanus või vanused:tõug või tõud:ligikaudsed kaalud:
991700	2	2	5	Tartu	Maarjamõisa	Puusepa 1a	2009	12	1		2	1	1		1		1		1				nende ligikaudne vanus või vanused:tõug või tõud:ligikaudsed kaalud:
992548	1	2	4	Tallinn	Nõmme	Vana-Pärnu mnt. 10	2011	2	1		1	3	1		1		1		1				nende ligikaudne vanus või vanused:tõug või tõud:ligikaudsed kaalud:
992972	1	1	3	Tartu	Karlova	Koidu 9	2009	10	1		3	3	1		1		1		1	Märtsi alguses nägin autost jänest Maarjamõisa haigla parklas ning seda päisepäeva ajal.			nende ligikaudne vanus või vanused:tõug või tõud:ligikaudsed kaalud:
992984	2	1	3	Tartu	kesklinn	Pubi 'Krooks'	2010	10	1		3	1	1		1		3	1	1				nende ligikaudne vanus või vanused:tõug või tõud:ligikaudsed kaalud:
995458	1	2	5	Tartu	Annelinn	Pikk 84	2011	2	1		3	3	1		1	2 rebast paaritusid ( olid kinni jäänud ja püüdsid lahku minna, kiunusid), hiljem jooksid mängeldes, jälgisid koos mööduvat sõidukit. Olid hommikul kl 4 kanalist üle sõidutee jääval majadevahelisel haljasalal.	1		2	Elan I korrusel, ühel ööl selleaasta jaanuaris, umbes kl 2, ronis paanikas võõras kass rõdule - kahtlustan, et pages rebase eest (Pikk 84,Tartu)	1		nende ligikaudne vanus või vanused:tõug või tõud:ligikaudsed kaalud:				1	2
995986	1	2	3	Tartu	Variku	Aardla tänaval, Rattaringi poe juures jooksis üle tee	2011	3	1		3	4	1	väiksemat kasvu, mitte eriti arg	1	jooksis üle tee, jäi korraks seisma, vaatas auto poole ja siis jooksis edasi	3	1	1		1	5	nende ligikaudne vanus või vanused:tõug või tõud:ligikaudsed kaalud:	1			1	1
996122	1	2	5	Tartu	Vana- Ihaste	Lepalinnu tänav	2011	2	2	november 2010 -veebruar 2011	4	7	2		45		3	3	1			2	nende ligikaudne vanus või vanused:tõug või tõud:ligikaudsed kaalud:	1			2	1
996234	1	2	4	Tartu	Tammelinn	Vaarika tn.	2011	3	1		3	1	1	-	1	jooksis üle tee eramaja hoovi	1		1	-			nende ligikaudne vanus või vanused:tõug või tõud:ligikaudsed kaalud:
996500	1	1	4	Tartu	Kesklinn	'Ekraani' kino ees	2010	11	1		3	4	1		1	jooksis kl 4 öösel keset Riia tänavat	2		1				nende ligikaudne vanus või vanused:tõug või tõud:ligikaudsed kaalud:
996516	2	1	4	Pärnu	Kesklinn	'Endla' teatri juures	2010	8	1		5	4	1		1	jooksis rahvarohke bussipeatuse juures üle tee	1		1				nende ligikaudne vanus või vanused:tõug või tõud:ligikaudsed kaalud:
1001418	1	1	5	Tartu	karlova	turu 31	2011	3	1		3	4	1	ilusa karvkattega, korraliku sabaga, tõenäoliselt eelmise aasta noorloom.	1	kõndis 12. 03. kella 03.08 ajal tartus turu tänaval maja number 31 ees sõiduteel, suunaga kesklinna poole.	3	4	1		1		nende ligikaudne vanus või vanused:tõug või tõud:ligikaudsed kaalud:	1			1	2
1004996	1	1	3	Tartu	Annelinn	Kalda tee 1c (Eeden)	2011	3	1		3	1	1	täiesti eluterve rebane	1	rebane oli kuidagi ärevil, kiirustas, kuid ei lasknud ennast häirida, võib-olla otsis süüa	3	4	1				nende ligikaudne vanus või vanused:tõug või tõud:ligikaudsed kaalud:
1005604	1	1	4	Pärnu	vana pärnu	kaubasadama tee	2011	3	1		2	4	1		1		3	3	1				nende ligikaudne vanus või vanused:tõug või tõud:ligikaudsed kaalud:
1008198	1	2	3	Tartu	kesklinn	Soola 10, Avaturu peasissekäigu juures	2011	3	1		3	1	1	Kuna oli vihmane, siis tundus ka rebane natuke väsinud väljanägemisega	1	jooksis üle tee puude vahele, vaatas natuke ringi, lonkis edasi	2	4	1				nende ligikaudne vanus või vanused:tõug või tõud:ligikaudsed kaalud:
1008700	1	2	3	Tartu	kastani	Tiigi tn ühikas	2011	3	1		3	1	1		1	jalutas ringi	3	4	1				nende ligikaudne vanus või vanused:tõug või tõud:ligikaudsed kaalud:
1008714	1	2	3	Tartu	Tähtvere	Näituse 7 hoov ning teine kord Tiigi tänava tiigi juures	2011	3	1		6	1	1	ilus saba ja krapsakas kõnnak	1	oli teel kuhugi	3	4	1		1		nende ligikaudne vanus või vanused:tõug või tõud:ligikaudsed kaalud:				1	2
1011616	2	2	3	Tartu	kesklinn	Lai tn 34	2011	3	1		3	1	1		1	läks kesklinna poolt üle Laia tn aeda	2		1				nende ligikaudne vanus või vanused:tõug või tõud:ligikaudsed kaalud:
1012498	1	1	2	Tallinn	Pirita	Laiaküla, Viieaia tee 5	2011	3	1		1	3	2	Saba oli karvadeta, välja arvatud ots	1	Nuuskis komposti	1		1		1		nende ligikaudne vanus või vanused:tõug või tõud:ligikaudsed kaalud:	1			1	1
1016779	1	2	3	Sindi	linna piiris	Maxima poe juures	2011	3	2	2010 oktoober kuni 2011 märts	3	4	1		1	Ma ei tea täpselt mis Ta tegi. Kui auto peatasin, siis Ta mingi aja möödudes jooksis lähedalasuvatesse hoovidesse. Võimalik, et otsis toitu	3	2	1				nende ligikaudne vanus või vanused:tõug või tõud:ligikaudsed kaalud:
1016893	1	1	5	Tartu	Ravila tn. lõpus, spordiklubi Arena vastas lagedal väljal kõrgepingemastide juures	Betooni 9A	2011	3	1		2	3		Nägin seda spordiklubi aknast, rebane tuli joostes ja kärntõve tunnuste nägemiseks oli veidi kaugel.	1	tuli joostes üle lageda välja paralleelsest Ravila tänavaga	1		1				nende ligikaudne vanus või vanused:tõug või tõud:ligikaudsed kaalud:
1017957	1	2	4	Tartu	Annelinn	Sõpruse sild	2010	8	1		2	4	1		1	jooksis Sõrpuse silla sõiduteel Annelinna poole vastassuunavööndis, hoides kõnnitee äärekivi poole	2	4	1				nende ligikaudne vanus või vanused:tõug või tõud:ligikaudsed kaalud:
1018065	1	2	4	Tartu	Supilinn	Kroonuaia	2011	4	1		1	4	1		1		2		1				nende ligikaudne vanus või vanused:tõug või tõud:ligikaudsed kaalud:
1021977	1	2	2	Tapa	kesklinn	Lembitu tänaval	2010	12	2	2010 november - 2011 märts	3	3	1		1		3	4	1		1		nende ligikaudne vanus või vanused:tõug või tõud:ligikaudsed kaalud:	1			2	2
1022189	3	2	3	Tartu	karlova	Prisma pood	2011	3	1		3	1	1	natuke tundus kõhn või tokerdand aga pimedas ei saanud aru.	1		3	3	1	ma näen viimasel ajal liiga palju rebaseid, kolmas kord ankeeti täita juba viimase poole aasta sees. ja enamasti need rebased lihtsalt kõnnivad ühest kohast teise ega tee midagi erilist.			nende ligikaudne vanus või vanused:tõug või tõud:ligikaudsed kaalud:
1022193	1	2	3	Tartu	Tähtvere	Tuglase 9	2011	2	1		3	3	1	välimus oli üldiselt harilik, kuid rebane nägi kõhn välja	12	haukus akna all, vaatas kodukassiga tõtt, vahetas meetri jagu kohta ja haukus uuesti ja uuesti	2		1				nende ligikaudne vanus või vanused:tõug või tõud:ligikaudsed kaalud:
1025941	1	1	5	Tartu	Raadi	Raadi (endine) kruusaauk	2011	3	2	2010 november-2011 märts	2	1	1		1		2	3	1		2		nende ligikaudne vanus või vanused:tõug või tõud:ligikaudsed kaalud:				1	1
1028589	2	1	4	Tallinn	Nõmme	Mäepeale,Kadaka puistee rist	2011	4	2	2011 aprill	3	4	1		1		3	1	1				nende ligikaudne vanus või vanused:tõug või tõud:ligikaudsed kaalud:
1031503	1	1	3	Tartu	Karlova	Turu tänaval, Sõpruse silla juures; ja Turu 31	2011	4	2	2010 oktoober; 2011 aprill	3	1	1		1	sörkis omaette 10 meetri kauguselt mööda	3	4	1				nende ligikaudne vanus või vanused:tõug või tõud:ligikaudsed kaalud:
1034503	1	1	2	Saue	laagri	Rebase tee	2011	5	2	jh	1	2	1		10		3	4	1		2	3	nende ligikaudne vanus või vanused:tõug või tõud:ligikaudsed kaalud:
1034509	1	1	2	Tallinn	pirita-kose	kase tn	2010	11	2	lõunal	1	3	2		1		3	3	1				nende ligikaudne vanus või vanused:tõug või tõud:ligikaudsed kaalud:					2
1063659	1	2	3	Tallinn	Kadriorg	Weizenbergi 34	2011	4	1		1	3	1		1	Jooksis KUMU kunstimuuseumi kohviku akendest mööda ja järsust mäest üles Lasnamäe poole.	2		1				nende ligikaudne vanus või vanused:tõug või tõud:ligikaudsed kaalud:
1064701	1	2	3	Tartu	Ropka	Vasara 25a	2011	5	2		2	4	1		1		1		1				nende ligikaudne vanus või vanused:tõug või tõud:ligikaudsed kaalud:
1068563	1	2	7	Kärdla	äärelinn	Pikk 44,46	2011	5	2	2011, märts-mai	5	7	1		1		3	4	1				nende ligikaudne vanus või vanused:tõug või tõud:ligikaudsed kaalud:
1068799	4	1	6	Jõgeva	Rohu-Tähe	Tähe 16	2011	5	2	talvel, kevadel	3	3	1		12	rebane haukus, rebase järel sörkis kodukoer	1		1				nende ligikaudne vanus või vanused:tõug või tõud:ligikaudsed kaalud:
1071363	1	2	7	Tartu	Veeriku	Aiandusühistu Tiigi Aed	2011	5	1	teised on ka seal näinud	2	1	2	nägin kaugelt, saba oli nagu nui, ei olnud kohev.	7		3	4	1	Aias on inimestel kompostihunnikud, kust rebane saab toitu otsida.	1		nende ligikaudne vanus või vanused:tõug või tõud:ligikaudsed kaalud:	1			2	3
1079655	1	2	3	Tartu	ei tea	aruküla tee? Salvesti tehase juures	2011	5	2		2	4	2	rebane oli kõhn ja üleni karvadeta laikudega, saba pea üleni karvadeta	1		2		1				nende ligikaudne vanus või vanused:tõug või tõud:ligikaudsed kaalud:
1079657	1	2	3	Tartu	ei tea	aruküla tee? Salvesti tehase juures	2011	0	2		3	4	1		1		3	4	1	nägin rebast talvekuudel: dets/jaan/veebruar, aga millal täpselt, ei mäleta enam			nende ligikaudne vanus või vanused:tõug või tõud:ligikaudsed kaalud:
1082011	1	2	3	Tartu	annelinn	annelinna keskuse kõrval (vasakulpool metsa ees oleval muruplatsil)	2010	0	1		1	4	1		1		3	1	1	nägin jänest eedeni juures. lidus statoili juurest ehituse abc juurde. see oli vist suvel			nende ligikaudne vanus või vanused:tõug või tõud:ligikaudsed kaalud:
1082017	2	2	3	Tartu	ihaste	kui annelinna keskusest mööda sõita ja siis paremale vana-ihaste tee peale keerata. sellel teejupil. ning ka teel, mis viib annelinna keskuse juurest uus-ihastesse	2011	4	2	2009-2011	5	4	1		1		3	2	1				nende ligikaudne vanus või vanused:tõug või tõud:ligikaudsed kaalud:
1084985	2	1	3	Tartu	ei tea	siili elamuranjoonis prisma lähedal jõe ääres	2011	5	1		3	1	1		1		3	4	1				nende ligikaudne vanus või vanused:tõug või tõud:ligikaudsed kaalud:
1093163	1	1	4	Tartu	Tähtvere	betooni 5	2011	6	2	jaan-juuni 2011	1	1	2		1		3	4	1				nende ligikaudne vanus või vanused:tõug või tõud:ligikaudsed kaalud:
1094141	1	2	3	Kärdla	erinevad linnaosad	Vabaduse tn, Sadama tn, Lepiku tn	2011	1	2	2009-2011 iga kuu	4	6	1		1		3	3	1		2	4	nende ligikaudne vanus või vanused:6tõug või tõud:Eesti Hagijasligikaudsed kaalud:30	1			1	1
1100919	1	2	4	Tartu	Veeriku	Betooni raudteeülesõit	2011	4	1		2	1	1		1		2		1				nende ligikaudne vanus või vanused:tõug või tõud:ligikaudsed kaalud:
1100995	1	2	3	Tartu	Lõunakeskuse juures	Ringtee 75	2010	0	1		2	4	1		1		1		1				nende ligikaudne vanus või vanused:tõug või tõud:ligikaudsed kaalud:
1101189	1	1	3	Tartu	Karlova	Riia mnt ja Filosoofi tn nurk.	2011	6	1		3	1	1	Nägin välja vägagi noor ja uudishimulik. Kuna jäi mind uudistama siis oli näha, et karv oli ilus ja karvateta kohti tema kehal ei silmanud.	1		3	4	1				nende ligikaudne vanus või vanused:tõug või tõud:ligikaudsed kaalud:
1101191	1	2	4	Tartu	karlova	karlova kool	2011	6	2	kevad 2011	2	4	1		1		3	4	1		1		nende ligikaudne vanus või vanused:tõug või tõud:ligikaudsed kaalud:
1101201	1	2	4	Tartu	Ülejõel	Staadioni tänav, TÜ Staadioni vastas	2008	7	1		2	3	1	Ilus väike rebane. Tegime temast mitu pilti: nt terve rebane on peal siin - http://www.flickr.com/photos/v2ikekass/2642541987/in/set-72057594114556240	1		3	4	1	Naabriga suhtlemisest selgus, et sel rebasel oli vähemalt tol aastal TÜ staadioni nõlva sees urg. See paistab isegi tänavale pisut.Kevadel nägin jõeääres ka kobrast toimetamas. Tal peakski Lodjakoja kandis pesa olema.	1		nende ligikaudne vanus või vanused:tõug või tõud:ligikaudsed kaalud:	1		44. seoses - hulkuvate loomade toitmine on mu jaoks sama vastutustundetu kui looma hülgamine.	1	2
1101207	1	2	6	Tartu	vanemuise tünaval	vanemuise 26-10	2011	5	2	mai-juuni	4	3	2	tokerdanud	1		1	4	1		2	1	nende ligikaudne vanus või vanused:tõug või tõud:ligikaudsed kaalud:				2	1
1101215	1	1	5	Tartu	Karlova	Saekoja 11; Nõva 13	2011	2	2	3 korda veebruar 2011	4	3	1		1	lihtsalt vaatas ringi, ootas ja läks kuhugi edasi	1		1				nende ligikaudne vanus või vanused:tõug või tõud:ligikaudsed kaalud:
1101233	1	2	5	Tartu	Maarjamõisa	Kibuvitsa tänav	2011	6	2	2008-2011	7	7	1		1	jalutas aias	3	3	1	2008. a. elas meie tänava otsas rebane 3 pojaga 2009 kolisid nad ära. Talvel jalutasid ilusa kasukaga rebased ühe- ja kahekaupa. Muul ajal jalutavad rebased ühekaupa ja praegu jalutab üks rebasekutsikas, keda vahel ajavad linnud taha. Rebased ja meie tänava kassid ja koerad ei häiri üksteist. Jäneseid on meil aasta läbi palju.	1		nende ligikaudne vanus või vanused:tõug või tõud:ligikaudsed kaalud:	1			1	1
1101235	1	2	6	Tallinn	Nõmme	Saha t 40 vastas, lasteaia juures	2011	4	1	-	2	1		tundus väike nagu sebasekutsikas	1	jalutas sõiduteel, lipsas lastaia hoovi	3	3	1		2		nende ligikaudne vanus või vanused:tõug või tõud:ligikaudsed kaalud:	1				1
1101265	1	1	3	Tallinn	Haabersti	Paldiski mnt 90	2009	6	1		1	4	1		1		2	1	1				nende ligikaudne vanus või vanused:tõug või tõud:ligikaudsed kaalud:
1101271	1	1	5	Kuressaare	kudjape	lillevälja 17	2011	2	2	jaanuar-juuni	1	3	1		1	käis elumaja hoovis	3	1	1		1		nende ligikaudne vanus või vanused:tõug või tõud:ligikaudsed kaalud:	1			1	1
1101273	1	2	5	Tartu	Karlova	Turu tn. , Selveri vastas	2011	4	1		3	1	2		1		3	4	1				nende ligikaudne vanus või vanused:tõug või tõud:ligikaudsed kaalud:
1101353	1	2	4	Tartu	Veeriku	Veeriku Selveri lähedal	2011	6	1		2	1	1		1	jooksis üle tee põõsastesse	1		1				nende ligikaudne vanus või vanused:tõug või tõud:ligikaudsed kaalud:
1101371	1	1	4	Tallinn	haabersti	rocca al mare auto parklas	2011	3	1		2	1	1		1		1		1				nende ligikaudne vanus või vanused:tõug või tõud:ligikaudsed kaalud:
1101383	1	2	3	Tallinn	Kakumäe	Vismeistri bussipeatuse juures	2011	7	2	märts-juuni	3	4	1		1		2		1				nende ligikaudne vanus või vanused:tõug või tõud:ligikaudsed kaalud:
1101385	1	1	3	Tartu	Annelinnas	Mõisavahe 60	2011	5	2	märts-mai	7	7	2		1	Tappis kassi puuotsas ära	1		1		1	5	nende ligikaudne vanus või vanused:tõug või tõud:ligikaudsed kaalud:				1	1
1101387	1	2	3	Jõgeva	tartu mnt	tartu mnt alguses	2011	5	2	mai-juuni	1	4	1		1		1		1				nende ligikaudne vanus või vanused:tõug või tõud:ligikaudsed kaalud:
1101391	1	1	5	Tartu	Karlova	Teguri 13A	2011	1	1		3	3	1	2 rebast, esimene korras, teine lonkas tagumist jalga	1	2 rebast, kündisid üle hoovi	1		2	Vaktsineerimise tõttu on rebaste arvukus liiga suureks tõusnud. Looduses peaks rebaste arvukust piirama. Pisiimetajate arvukus võib liialt kannatada saada. Näiteks halljänes.			nende ligikaudne vanus või vanused:tõug või tõud:ligikaudsed kaalud:
1101413	1	2	5	Mustvee	ei tea	Enne Tiirikoja küla	2011	5	1		1	4	2		1		2	4	1	Mustvee lähedal asub maakodu, kus liiguvad kärntõbised rebased.Keskkonnaministeeriumist öeldi, et küll nad kunagi ise ära surevad.Kedagi ei huvita.	2	2	9.a. puudel 8.kg. maakodus olles ei saa üksinda õues viibida, sest haiged, sabad ilma karvadeta hulguvad pidevalt päeval lausa küla keskel inimeste õuedes.	1		Naabri kass kadus hiljuti ära, rebased pidevalt hulguvad mööda küla	1	2
1101415	1	1	5	Tartu	Karlova	Kalevi 13	2009	10	2	2009 oktoobri jooksul	1	3	1		1		1		1				nende ligikaudne vanus või vanused:tõug või tõud:ligikaudsed kaalud:
1101443	1	2	3	Tallinn	Lasnamäe; Merivälja	Läänemere tee, Lodumetsa tee 40-60.	2011	4	2	2011, veebruar-juuni /2010-2011/	7	4	1		1		3	2	1		2	2	nende ligikaudne vanus või vanused: 7tõug või tõud:jork terjerligikaudsed kaalud:4	1			1	3
1101449	1	2	3	Tartu	Ränilinn?	Lõunakeskuse ees	2011	4	1		6	4	1		1		2		1	Eelmisel talvel kohtasime samuti Lõunakeskuse lähedal, parkmetsas hilisõhtul rebast, kes käitus täiesti kartmatult. Kuna ta oli üsna lähedal, proovisime teda eemale hirmutada, aga ta ei reageerinud, vaid ajas omi asju edasi.			nende ligikaudne vanus või vanused:tõug või tõud:ligikaudsed kaalud:
1101485	2	2	3	Tartu	Tähtvere	Kreutzwaldi 62	2011	6	2	2011 juuni	1	1	2		1		2	4	1				nende ligikaudne vanus või vanused:tõug või tõud:ligikaudsed kaalud:
1101573	4	1	4	Pärnu	Mai	bensiinitankla	2011	5	2	7päeva	1	1	2	saba keskel karvu polnud	46	täiesti julge	3	3	1		2	2	nende ligikaudne vanus või vanused:tõug või tõud:ligikaudsed kaalud:				1	2
1101585	2	1	4	Tallinn	Nõmme, Mõigu	Lennujaam, Tähe tn	2011	0	2	suvi/sügis 2009/10/11	3	1	1		31		3	4	1	Rebane korduvalt öösel üle lennuradade sörkimas, põder köögi akna taga.	2	2	nende ligikaudne vanus või vanused:tõug või tõud:6a, saksa lambakoerligikaudsed kaalud:	1			3	1
1101589	1	1	5	Tallinn	Kadriorg	Valge tänav	2011	5	2	2007-2011	1	1	2	Rebane on kõhn, saba on pulstunud. Kas ka karvadeta, ei oska öelda	1	On inimestega harjunud, ei lase end häirida. Väidetavalt on ka koerte osas vähekartlik.	3	3	1	2009 olid kaks metssiga kell 5.30 Kadrioru pargis. 2011 veebruar-märts ronis arvatavasti nugis Kadrioru pargi puudel. Loomulikult oravad.			nende ligikaudne vanus või vanused:tõug või tõud:ligikaudsed kaalud:
1101599	1	1	3	Pärnu	eeslinn	aisa 90	2011	5	2		2	1	1	kahar saba	1		2		1	Olen tähele pannud, et aedades ja tänavatel liigub vähem kasse. Arvan et rebased on kassid ära söönud.			nende ligikaudne vanus või vanused:tõug või tõud:ligikaudsed kaalud:
1101619	1	1	4	Tallinn	Mustamäe	Ehitajate tee 5, Keskuse tn park, Akadeemia tee Tehnopol	2011	3	2	Üksikud rebased rahulikult ringi luusimas, inimesi otseselt ei karda, kuigi veidi pelglikud	7	9	1		11		3	3	1	Samas Mustamäe piirkonnas olen näinud veelgi enam jäneseid, õhtuti Mustamäelt töölt ära liikudes praktiliselt iga päev ja reeglina samades kohtades. Lisaks kolisid Mustamäel kodu paneelmaja akna taha puu otsa oravapere, neid näen samuti iga päev ja olen nendega harjunud. Mina ja teised maja elanikud jätavad neile rõdule 'kingitusi'. Loomade pealetung linna tundub päris intensiivne. Selline tunne …			nende ligikaudne vanus või vanused:tõug või tõud:ligikaudsed kaalud:
1101623	1	2	3	Tallinn	Pirita-Viimsi	raudteeäärne metsatukk	2011	0	1		3	3	1		1	jooksis mööda tänavat edasi	1		1		1		nende ligikaudne vanus või vanused:tõug või tõud:ligikaudsed kaalud:	1			2	1
1101625	4	1	4	Tartu	Tähtvere	Fr.R.Kreutzwaldi 24	2011	5	2	2009-2011	2	1	1		1		3	3	1		2		Oli mais koer, krants, 15.a ja 11 kuud vana. Tänaseks parematel jahimaadel.	1			1	1
1101627	1	2	3	Tartu	Kesklinn/Ülejõe	Narva mnt, Atlantise lähedal valgusfooriga ristmikul	2011	6	1		3	1		Ma ei pööranud sellele nii palju tähelepanu	1	Rebane jalutas/jooksis ristmikul ja puges siis parki põõsastesse peitu	1		1				nende ligikaudne vanus või vanused:tõug või tõud:ligikaudsed kaalud:
1101629	1	1	2	Tartu	kesklinn vist ?	fortumi peamaja lähedal, see mis kohe anne silla juures	2011	5	2	paar kuud edasi/tagasi ümber mai	4	1	1		1		2		1	Loodan et oli abi. Edu teile ! :)	2	2	nende ligikaudne vanus või vanused:5tõug või tõud:krantsligikaudsed kaalud:ei oska öelda aga suur täiskasvand koer	1			2	3
1101631	1	1	3	Tartu	Ülejõe	vabrikuhoone, mille kahel aknal on pildid filmist Kellavärgiga apelsin	2011	4	1		3	1	1		1		3	4	1				nende ligikaudne vanus või vanused:tõug või tõud:ligikaudsed kaalud:
1101633	2	1	3	Tartu	Veeriku	Ilmatsalu tänav, Maxima poe lähedal	2011	5	1		3	1	1		1		3	3	1				nende ligikaudne vanus või vanused:tõug või tõud:ligikaudsed kaalud:
1101695	1	2	3	Tartu	Ropka	Ropka 24	2010	2	2	Veebruar 2010 - november 2010	2	3	1		1	Enamasti lihtsalt jalutas-jooksis mööda teed suhteliselt sihikindlalt. Suve paiku jooksid ringi kutsikad, muul ajal täiskasvanud.	1		1		1		nende ligikaudne vanus või vanused:tõug või tõud:ligikaudsed kaalud:
1101985	1	1	5	Tallinn	Kadriorg	Rannapargis, Narva mnt 69 kergliiklusteest (papliallee) mere pool, koordinaadid ca 6589650,544650	2011	4	1		2	1	1		1	Tuli Russalka poolt, suundus sadama poole, möödudes minust umbes 20 m kauguselt. Otsis, nina maas, saaki (olen samas korduvalt hiiri jooksmas näinud).	3	4	1				nende ligikaudne vanus või vanused:tõug või tõud:ligikaudsed kaalud:
1101991	1	2	3	Tartu	Kesklinn	Riia 17 ja Riia 23 vahepealsel alal	2009	10	1		3	1	1		1		2		1				nende ligikaudne vanus või vanused:tõug või tõud:ligikaudsed kaalud:
1101997	1	2	5	Tallinn	Haabneeme	Käärti tee	2011	3	2	2011 märts-aprill	1	7	2		1	istus aias müüri peal ja lakkus ennast; käis läbi aia	3	3	1		1		nende ligikaudne vanus või vanused:tõug või tõud:ligikaudsed kaalud:	1			1	1
1102005	1	1	4	Tartu	Vana-Ihaste	Korduvalt nähtud erinevates kohtades Vana-Ihastes ja Ihaste teel.	2011	6	2	2006-2011, a'la kord nädalas	7	8	1		1		3	4	1				nende ligikaudne vanus või vanused:tõug või tõud:ligikaudsed kaalud:
1102009	1	2	3	Tartu	Tähtvere	Laululava	2011	6	1		2	1	1	noor rebane	1		3	1	1		2	2	nende ligikaudne vanus või vanused: 8 aastat, kuldne retriivertõug või tõud:ligikaudsed kaalud:	1			1	2
1102019	1	2	3	Tartu	Kesklinn	Ülikooli 18	2010	0	2	2010, september-november	6	1	1	Maal kohatud rebasest tunduvalt väiksem loom, aga välimuselt tundus täiesti terve. Lihtsalt tilluke.	1	Jooksis lihtsalt Toomemäe poole	3	1	1				nende ligikaudne vanus või vanused:tõug või tõud:ligikaudsed kaalud:
1102021	2	2	3	Tartu	Kesklinn	Lai tänav 30	2011	4	1		1	1	1		1		3	1	1				nende ligikaudne vanus või vanused:tõug või tõud:ligikaudsed kaalud:
1102033	1	2	3	Tallinn	Nõmme	Külvi tänav	2010	8	2	2010, august-september	2	1	1		1	Istus rohu sees ja ei lasknud ennast häirida tema peale kraaksuvatest varestest	2		1		1		nende ligikaudne vanus või vanused:tõug või tõud:ligikaudsed kaalud:	1	1	Noor isakass	2	1
1102099	2	1	6	Tartu	Tammelinn - Variku piiril	Aardla tänava raudteeületuskoha (Valga raudtee) lähedal	2011	5	2	eelmisel sügisel	2	4	1		1	jalutas raudtee ääres	1		1		3	4	krantsid 8 ja 15 aastatligikaudsed kaalud: 8 ja 16 kg	1			2	1
1102547	1	2	3	Tartu	Karlova	Rebase ja Turu tn. ristumisel	2011	5	1		3	1	1		1	Ületas tee, siis jooksis Emajõe suunas.	3	3	1				nende ligikaudne vanus või vanused:tõug või tõud:ligikaudsed kaalud:
1102607	1	2	3	Tartu	Veeriku	Veeriku selveri juures	2011	6	1		2	1	2	ilmselt kärntõves, ei kartnud mind, oli noor..	1		3	1	1	ei peaks teda lemmikloomana, sest ta ei ole mõeldud taltsutamiseks ja kodustamiseks			nende ligikaudne vanus või vanused:tõug või tõud:ligikaudsed kaalud:
1102643	1	1	5	Tartu	Variku	Luhamaa-Tallinn maantee ääres, raudtee tammi juures. Võru tn Statoili tankla vastas.	2011	5	2	jaanuar 2010-2011 mai	6	3	2	Rebased jooksid märts 2011 üksteise sabas. Emane oli niru väljanägemisega, isane oli kena.	30		2	4	2		1		nende ligikaudne vanus või vanused:tõug või tõud:ligikaudsed kaalud:
1102685	1	2	4	Tartu	Toomemägi	Baeri tänaval, Kassitoome nõlva juures	2011	2	1		3	1	1		1		3	3	1				nende ligikaudne vanus või vanused:tõug või tõud:ligikaudsed kaalud:
1102807	1	2	2	Pärnu	Kesklinn	Vallikraav, Tallinna väravate lähedal	2011	6	1		2	1	1		1		1		1				nende ligikaudne vanus või vanused:tõug või tõud:ligikaudsed kaalud:
1103023	1	2	3	Tartu	Kesklinn	Akadeemia 3	2011	6	1		2	3	1		1		1		1				nende ligikaudne vanus või vanused:tõug või tõud:ligikaudsed kaalud:
1103243	1	2	3	Tartu	ei tea	Tartu vangla juures	2011	6	1		1	4	2		1		2		1				nende ligikaudne vanus või vanused:tõug või tõud:ligikaudsed kaalud:
1103245	1	2	3	Põlva	mammaste	sissesõidul Põlvasse	2011	5	1		1	4	1		1		2		1				nende ligikaudne vanus või vanused:tõug või tõud:ligikaudsed kaalud:
1103387	1	1	3	Haapsalu	Holmis	Holmis olev vana kalatehas.	2010	6	2	2010 juuni kuni september	1	1	1	rebased olid kõhnad	1	luusis ringi, oli väga julge pidin häält tegema, et ta mulle liiga lähedale ei tuleks, olin vaevalt 4-5m kaugusel temast, väga julge oli, noor loom.	3	5	1		1		nende ligikaudne vanus või vanused:tõug või tõud:ligikaudsed kaalud:	1
1103485	1	1	3	Tartu	Tähtvere	Tuglase 13	2010	4	2	2009 september - 2010 aprill	3	4	1		1		3	3	1		1		nende ligikaudne vanus või vanused:tõug või tõud:ligikaudsed kaalud:				1	1
1104207	1	1	3	Tallinn	Nõmme	Pargi tn	2010	7	1		3	4	1		1		1		1				nende ligikaudne vanus või vanused:tõug või tõud:ligikaudsed kaalud:
1104263	2	2	3	Tartu	Tähtvere	Maaülikooli spordihoone	2011	6	1		1	4	2		1		1		1				nende ligikaudne vanus või vanused:tõug või tõud:ligikaudsed kaalud:
1104313	1	1	5	Tallinn	Pirita	Lodjapuu	2011	3	1		2	4	2		1		3	4	1		1		nende ligikaudne vanus või vanused:tõug või tõud:ligikaudsed kaalud:	1	1	kassi murdis maha	1	1
1104323	1	2	3	Tartu	ei tea	Sõpruse sild, Rimi-poolne osa.	2011	4	1		3	1	1		1	jooksis üle tee/silla	1		1				nende ligikaudne vanus või vanused:tõug või tõud:ligikaudsed kaalud:
1104365	1	2	3	Kunda	pargi	pargi 18 ees	2011	5	2	2011,jaanuar-mai	3	3	1		1		1		1		1		nende ligikaudne vanus või vanused:tõug või tõud:ligikaudsed kaalud:
1104369	1	2	6	Pärnu	rannarajoon	Esplanaadi 38	2010	5	2	2010-praeguseni	5	6	1	väga hea	29	aed on rebase junne täis	3	4	1		2	2	nende ligikaudne vanus või vanused:tõug või tõud:ligikaudsed kaalud:9 kg, taks	1	2	naabri kass, vares	1	3
1104463	1	2	3	Tartu	Karlova	Aleksandri tänav	2010	6	2	mai-juuni 2010	5	1	1	karvadeta ei olnud, aga oli üsna rääbakas ja sorakas. Kõhnavõitu ka.	1	tassis surnud hakki suus	3	3	1				nende ligikaudne vanus või vanused:tõug või tõud:ligikaudsed kaalud:
1104807	1	2	3	Rakvere	Moonaküla	Oja ja Kreutzwaldi tn ristmik	2011	3	2	2010 detsember-2011 märts	4	3	1		16		3	1	1		1		nende ligikaudne vanus või vanused:tõug või tõud:ligikaudsed kaalud:				1	2
1105425	1	2	3	Tallinn	Vanalinn	Rataskaevu, Von Krahli ees	2009	0	1		3	1	1	ilus ja terve rebane	1	seisis ja vaatas, siis jalutas minema Hirvepargi suunas	3	3	1	Olen rebast näinud iga aasta mõned korrad looduses. Nad on alati rahulikud ja mind nähes on hetkeks seisatanud, mind vaadanud ja siis rahulikult minema läinud. Alati on nad olnud terve välimusega- karv läigib ja on kohev ning tavaliselt tundub, et toitumisega neil probleeme ei ole. Soomes Helsingis nägin linnajänest, kes majade vahel veidi rohelisel alal muru sõid. Neid ka ma nähtavasti ei seganu…	1		nende ligikaudne vanus või vanused:tõug või tõud:ligikaudsed kaalud:	1			1	1
1105833	1	1	2	Pärnu	kesklinn	pärna 4	2010	7	1		2	1	1		3	tuli grilli lähedale, ründas kassi	3	5	1		1		nende ligikaudne vanus või vanused:tõug või tõud:ligikaudsed kaalud:	1			1	2
1105853	1	1	4	Tartu	veeriku	opeli keskus	2011	6	2	2008-2011	3	4	1	umbes iga kolmas on räsitud välimusega	1	lippas üle tee	3	3	1		1		nende ligikaudne vanus või vanused:tõug või tõud:ligikaudsed kaalud:	1		näinud ei ole, aga kasse on ümbruskonnas kahtlaselt kadunud	1	1
1106061	1	2	5	Tartu	Tähtvere	Kreutzwaldi 1	2011	6	1		1	1	2	väga kõhn ja rääbakas	1	jooksis ühtlase tempoga üle tee	1		1		1		nende ligikaudne vanus või vanused:tõug või tõud:ligikaudsed kaalud:
1106305	1	1	7	Paide	ei tea	Kooli tnPaide ÜhisgümnaasiumPeetri park	2011	6	2	2011 aasta kevadtalvel	3	1	1	normaane	1	Liikus läbi pargi Reopalu kalmistu suunas	3	3	1				nende ligikaudne vanus või vanused:tõug või tõud:ligikaudsed kaalud:	4	2	Kanad-kukedHaned.	1	1
1106313	1	2	6	Tallinn	vahetult pärast linnapiiri Männiku teel (Nõmme linnaosa vist)	Männiku tee 106	2011	6	1		2	4	2	nägi rääbakas välja	1	läks auto eest üle tee	3	3	1				nende ligikaudne vanus või vanused:tõug või tõud:ligikaudsed kaalud:
1106359	1	2	5	Kärdla	Kõrgessaare maanteel	Olerexi tanklast 10m kuni 20m keskuse poole	2011	6	1		1	4	1	Neid rebase poegi oli lausa 3.Nad istusid tee ääres ja vaatasid kuidas inimesed hommikul tööle lähevad.Ime armas vaatepilt.	1		3	4	4	Rebane on väga ilus ja tark loom.Küsimusest 24 on puudu varjant mis laseks valida:Rebane linnas on ohtlik eelkõige rebasele endale.Ta on siiski metsloom ja metsas on tal palju parem.Linnas on talle ohuks nii koduloomad inimesed kui autod.No muidugi inimene on ohtlik igal pool.	2	1	vanused:6tõug või tõud:Taksligikaudsed kaalud:	1			1	1
1106469	1	2	3	Tartu	Raadi	Narva mnt 177, uus ERM-i kompleks	2011	6	1		1	1	1	tundus hästi suurte kõrvadega	1	suhtles varesega	3	3	1				nende ligikaudne vanus või vanused:tõug või tõud:ligikaudsed kaalud:
1106719	1	1	3	Tartu	Ihaste	Pallase pst 124	2011	6	2	2010, mai-juuni	2	1	1	Kena ja kohev noor rebane	1		3	3	1		1		nende ligikaudne vanus või vanused:tõug või tõud:ligikaudsed kaalud:					2
1106721	1	1	3	Tartu	Annelinn, Ihaste	Annelinna keskus	2011	6	2	2008-2011	7	5	1		1		3	1	1		1		nende ligikaudne vanus või vanused:tõug või tõud:ligikaudsed kaalud:	1			1	2
1107205	1	1	4	Tartu	Tähtvere	Vaksali tänaval, kusagil Hiie ja Betooni tänava vahel. Tuli raudtee poolt ja läks üle tee elumajade poole.	2011	3	1		2	4	1	Rebane oli lihtsalt kulunud välimusega.	1	Ületas tänavat, tuli raudtee äärselt tööstusjäätmaalt ja läks majade poole	3	4	1		1			3	2	Kanasid, ca 30 aastat tagasi vanaema juures.	1	2
1107361	1	2	4	Põlva	Vana kalmistu lähedal	Jaama 2	2011	6	2		1	1		Noor.	3	Kartis koera, puges auto alla peitu.	3	3	1		2	2	nende ligikaudne vanus või vanused: 1,5 a.tõug või tõud: kaukaaslase ja tiibeti mastifi seguligikaudsed kaalud: 42 kg	1			1	2
1107421	1	1	4	Tamsalu	sääse alevik	lääne virumaa tamsalu sääse endise munalao ümbruses ja mitmes aasta terved pesakonnad	2011	6	2	iga aasta /2009-2011/	1	4	1	normaalsed pojad	1	käis viie kortse maja läheduses	3	3	4		1		nende ligikaudne vanus või vanused:tõug või tõud:ligikaudsed kaalud:
1107517	1	2	6	Tallinn	Nõmme	Risti 2c, Tallinn	2010	10	1		3	1	1	ilus terve välimus , kohev saba, tundus, et oli ka hästi toitunud	1	Ta oli väga julge, sest olin koos taksikoeraga, kes oli rihma otsas ja ta ei kavatsenudki meie lähenedes lahkuda (prügikastideni oli ca 10 m). Alles minu lähenedes 2 m peale pööras ta ringi ja eemaldus väga aeglaselt ja vastumeelselt surnuaia poole. Kohtumine oli elektriraudtee peal, mis on surnuaia ja elumaja vahel.	3	3	1				nende ligikaudne vanus või vanused:tõug või tõud:ligikaudsed kaalud:	1			1	2
1107769	1	2	3	Pärnu	kesklinn/rand	Väike- Posti 2 hoov ja Aia tänava rist	2010	8	1		3	1	1		1		2		1		1		nende ligikaudne vanus või vanused:tõug või tõud:ligikaudsed kaalud:
1107847	1	1	3	Tartu	annelinn	anne 53	2011	5	2		2	1	1		1		1	3	1				nende ligikaudne vanus või vanused:tõug või tõud:ligikaudsed kaalud:
1107937	1	2	2	Tartu	Veeriku	Ilmatsalu tänav	2011	6	2		3	4	2	väga kõhn	1		3	4	1		2	2	nende ligikaudne vanus või vanused:4atõug või tõud:krantsligikaudsed kaalud:	1			1	2
1107967	1	1	5	Pärnu	mai	2009-05-01	2011	1	2	oktoober 2010- märts 2011	4	7	1		1	pojad klähvisid talve läbi, ilmselt mingi pesakond	3	3	4		2	6	bokser ca ei te vist 30 kg	1			1	2
1108617	1	1	3	Pärnu	Rannarajaoon	Supeluse 7, 9 ja Nikolai 27 hoov	2011	6	2	2011 aprill-juuni	4	1	1		1	Jooksis läbi aedade. Kord oli ka mingi saak hammaste vahel.	3	1	1		2	2	nende ligikaudne vanus või vanused:tõug või tõud:ligikaudsed kaalud:	1			1	1
1112051	1	2	3	Rapla	kesklinn	Tallinna mnt 12 asuva Ühispanga ja jõe vahelisel rohealal	2010	9	1		3	1	1		1	Lähemale kiirustamise peale kadus kiiresti silmist.	3	1	1	Olen näinud mitmel suvel rebasied Rapla lähistel Aranküla liivakarjääride juures õhtuhakul autoteed ületamas. Ilmselt on neil seal pesa. Sõitsin teed mööda jalgrattal. Rebane ületas karjääri poolt tulles tee ja jätkas teispool teed oleval heinamaal oma toimetamist, kadudes silmist. Liikus suunaga Rapla poole.28. 07. 2011 vedas tuhkur oma poegi meie Rapla kodu sauna alla ja sealt edasi naaberaeda.…			nende ligikaudne vanus või vanused:tõug või tõud:ligikaudsed kaalud:
1112053	1	2	4	Rapla	Mahlamäe	Ringtee lähistel, mis viib Raplast Raikküla suunas	2011	7	1		1	2	1		1	hiilis ühe pisut eraldi asuva elumaja ümber väljaspool aeda	3	4	1				nende ligikaudne vanus või vanused:tõug või tõud:ligikaudsed kaalud:
1112055	1	1	7	Rapla	kesklinn	Side ja Karja tänaval, mida ääristavad ühelt poolt Jõe tänav ja teiselt poolt Viljandi mnt	2011	3	2	2000-2011, märts-aprill	4	1	1		1		3	1	1	Olen Raplas, Viljandi mnt-l ja Jõe tänaval, näinud lisaks rebastele talviti veel jäneseid, metskitsi, kährikuid.28. 07. 2011 nägin tuhkrut poegadega oma Jõe tänava kodu sauna all. Vedas poegi ühe naabri aiast, vahepeatusega meie suna all, teise naabri aeda.	2	2	nende ligikaudne vanus või vanused: 13tõug või tõud: krantsligikaudsed kaalud: 35-40 kg	1			3	1
1112057	2	2	3	Tartu	Kesklinn	Toomemägi, Püssirohukeldri katuse ja Tähetorni vaheline ala. Rebane pistis pea välja Püssirohukeldri ukse kohal oleva niitmata rohu seest. Seisin Püssirohukeldri kohal vaateplatformil, vaadates alla.	2011	6	1		2	1	1		1	Pistis pea välja Püssirohukeldri pika rohuga katusest (kallak vaateplatformi all, kõrtsi ukse kohal). Vaatas hetke tõtt ja jooksis siis nõlva mööda Tähetorni suunas.	3	1	1				nende ligikaudne vanus või vanused:tõug või tõud:ligikaudsed kaalud:
1112099	1	1	4	Tartu	Tähtvere/Supilinna	Jakobi 43	2010	10	1		3	1	1		1	vaatas põõsa tagant kaua otsa, arvasin esiti et mingi tõukass pikkade kõrvadega	3	3	1		1		nende ligikaudne vanus või vanused:tõug või tõud:ligikaudsed kaalud:	1			1	1
1112335	2	1	4	Tallinn	Nõmme	Õhtu 11	2011	7	2	2011 juuli jooksul	1	7	2	Saba oli näru. Kerekarvad korralikud.	14		3	3	1	Rebane paistis olema sõbralik ja tundis minu hoovis ennast koduselt.	1		nende ligikaudne vanus või vanused:tõug või tõud:ligikaudsed kaalud:	1				3
1114239	4	1	4	Tartu	Veeriku	Ravila ja Betooni tn ristil	2011	8	1		1	4	1	Oli nähtavasti noor rebane, kõhna välimusega ja väike	1	rebane tuli mööda Betooni tänavat vastu	3	4	1				nende ligikaudne vanus või vanused:tõug või tõud:ligikaudsed kaalud:
1117075	1	2	3	Tartu	Tähtvere	Fr.R.Kreutzwaldi tn. Maaülikooli loomakliinik	2011	8	1		1	1			1	julge, jälgis koerte agility treeningut	3	3	1				nende ligikaudne vanus või vanused:tõug või tõud:ligikaudsed kaalud:
1121323	1	2	2	Tartu	kesklinn	Pepleri tänav	2011	3	1		3	3	1		1		2	3	1		2	2	Kuldne retriiver, 8 aastane	1			1	1
1126171	1	1	4	Viljandi	Peetrimõisa	Kirsi 42	2011	9	2	iga nädal /2005-2011/	7	6	2		7		3	3	4		2	2	nende ligikaudne vanus või vanused:5atõug või tõud:bernhardiinligikaudsed kaalud:70kg	1			1	1
1126511	1	2	2	Pärnu	Tammiste	Jõe bussipeatus. Kahe elamurajooni vahelisel teel.	2011	8	2	talvel oli ka ühe korra	2	5	1		1		3	4	1		1		nende ligikaudne vanus või vanused:tõug või tõud:ligikaudsed kaalud:	1			1	1
1136705	3	1	4	Kärdla	Kesklinn	Paju 18	2011	8	2	2010. september - 2011. august	1	1	1		1		1		1				nende ligikaudne vanus või vanused:tõug või tõud:ligikaudsed kaalud:
1139781	1	2	2	Tartu	Tammelinn	Kesk-kaare ja Raudtee tn nurgal.	2011	9	1		3	4	1	Rebasel olid oodatumast pikemad jalad ja ta oli sale, nägi välja noor.	1	Seisis tänavanurgal.	3	4	1				nende ligikaudne vanus või vanused:tõug või tõud:ligikaudsed kaalud:					2
1147483	1	1	2	Tallinn	Peetri küla	-	2010	9	1		2	2	1		1		3	3	1				nende ligikaudne vanus või vanused:tõug või tõud:ligikaudsed kaalud:
1160375	1	2	3	Tõrva	Kaarlimäe	Kaarlimäe tänav, linnapiirist umbes 100 meetrit	2011	10	1		3	1	1		27	tuhnis muti/mügrimullaaukudes	3	4	1		1		nende ligikaudne vanus või vanused:tõug või tõud:ligikaudsed kaalud:	1	2		1	1
1165181	4	1	4	Tartu	Supilinn	Herne tn 67	2011	11	2	2009-2011	3	1	1	Nägin seekord kaugemalt, ei tundunud aga kuidagi ebatavaline	1	rebane jooksis ära kui mind nägi, tegin sörkjooksu ja minu jooksusuund kattus tema omaga, ju arvas, et jälitan, hiljem hüppas rollerirajalt tähtvere spordipargis oa tänavale konnatiigi juurde, siis kaotasin silmist	3	1	1				nende ligikaudne vanus või vanused:tõug või tõud:ligikaudsed kaalud:
1165303	1	2	5	Kärdla	kesklinn	Allika 2	2011	11	1		3	1	1		1	liikus üle tänava ühest hoovist teise	1	4	1		1		nende ligikaudne vanus või vanused:tõug või tõud:ligikaudsed kaalud:	1			2	2
1183720	1	2	3	Tallinn	Pääsküla	Läike 11b	2011	11	1		3	4	2		1		3	2	1		1		nende ligikaudne vanus või vanused:tõug või tõud:ligikaudsed kaalud:	1			1	1
1190428	1	1	2	Räpina	ei tea	Kooli tänav	2011	9	2	august-september	1	1	1		1		1		1		2	3	nende ligikaudne vanus või vanused: 5tõug või tõud: krantsligikaudsed kaalud: 25 kg	1			3	1
1192844	1	2	3	Rakvere	Moonaküla	Näituse 23	2011	12	1		1	3	1	üsna suur	1		1		1				nende ligikaudne vanus või vanused:tõug või tõud:ligikaudsed kaalud:
1205050	1	2	3	Tartu	Karlova	Salme 42a hoov	2011	12	1		1	3	1	tundus niru ja nooruke mu õppimata silmale	1	jooksis õues siia-sinna	1		1				nende ligikaudne vanus või vanused:tõug või tõud:ligikaudsed kaalud:
1278909	1	2	3	Tallinn	Lasnamäe	Meeliku tn	2010	0	2	2010 sügisel	1	4	1	ei näinud väga täpselt, oli kaugel	1		1	4	1		1		nende ligikaudne vanus või vanused:tõug või tõud:ligikaudsed kaalud:	1				2
1385816	4	2	3	Tartu	Veeriku	Ravila tn ja Ilmatsalu tn ristmiku lähedal	2012	5	1		3	4	2		1		2		1				nende ligikaudne vanus või vanused:tõug või tõud:ligikaudsed kaalud:
1396158	1	2	1	Viljandi	oma kodu juures	heimtali vardi alle	2012	6	2	2012 mai juuni	3	3	1	rebane oli ilusa karvaga ja parajalt paks	1	ta jalutas lihtsalt mööda	1		1	mida ma käin iga päev loooduses sa ütled et inimesed käivad 7 korda aastas looduses hahaha ma elan metsas ja jään ka siia sest et linnas lagunevad vaatamis väärtused te võiksite need ära parandada.	4	2	´terjer	1		mitte ühtki looma ta ei tappa ta on väga sõbralik	2	1
1400412	1	1	3	Tallinn	Haabersti	Vabaõhumuuseumi tee 13	2012	6	2	Viimase 2-3 aasta jooksul.	4	8	1		1	Juunis sõitsin mööda, kõndis jalakäijate tee peal rõõmsalt, seal näinud ka varem. Kord nägin hoovis ringi kõndimas (mul kodus 2 koera ja kass), kui õue läksin oli ta kadunud.	3	4	1		3	2	nende ligikaudne vanus või vanused:tõug või tõud:Kooikerhondje ja krantsligikaudsed kaalud: 12kg ja 7kg	1			1	1
1402675	1	2	3	Tallinn	Haabersti	Lemle tänav	2012	7	2	juuni-juuli	1	7	1	noor ja ilusa karvkattega	6	Jooksid mööda tänavat.	3	3	4		2	2	nende ligikaudne vanus või vanused: 10tõug või tõud: Labrador Retriiverligikaudsed kaalud: 30 kg	1			1	1
1403885	1	1	5	Tallinn	Haabersti	Kakumäe tee 241	2012	6	2	2012 mai-juuli	5	7	1		26	peab suvila krunti oma territooriumiks	3	4	4				nende ligikaudne vanus või vanused:tõug või tõud:ligikaudsed kaalud:
1404405	2	2	6	Kilingi-Nõmme	äärelinn	Vana tn 26	2012	7	2	juuni-juuli	6	7	1		12		1	1	4		2	2	nende ligikaudne vanus 6 aastane või vanused:tõug või tõud:ligikaudsed kaalud:	1			1	1

## Sheet: Area and population
			Season B: Dec-Feb 1, March-Nov 2					Total season A freq		Total season B freq
City	km2	Population 2012	1	2	Total city freq	Number of mangy foxes	Total city freq with NA	1	2	1	2
Elva	9.93	5713	6	3	9	0	9	689	390	539	540
Haapsalu	10.59	10498	10	11	21	5	25	698	390	539	540
Jõgeva	3.86	5610	6	3	9	1	9	698	390	539	540
Keila	11.25	9891	4	3	7	1	8	698	390	539	540
Kärdla	4.50	3094	7	7	14	1	14	698	390	539	540
Kilingi-Nõmme	4.31	1784	0	1	2	1	2	698	390	539	540
Kunda	10.01	3484	0	1	1	0	1	698	390	539	540
Kuressaare	14.95	13386	12	11	23	3	27	698	390	539	540
Lihula	4.19	1351	1	0	1	0	1	698	390	539	540
Loksa	3.81	2848	1	1	2	1	2	698	390	539	540
Maardu	22.76	18045	1	2	3	0	3	698	390	539	540
Mustvee	5.45	1384	0	1	1	1	1	698	390	539	540
Narva	84.54	60454	0	1	1	0	1	698	390	539	540
Narva-Jõesuu	11.03	2749	1	0	1	0	1	698	390	539	540
Otepää	4.46	1976	2	0	2	0	2	698	390	539	540
Pärnu	32.22	40664	97	64	161	6	164	698	390	539	540
Põltsamaa	5.99	4244	1	2	3	0	3	698	390	539	540
Põlva	5.47	5848	2	4	6	0	6	698	390	539	540
Paide	10.03	8415	0	5	5	0	5	698	390	539	540
Räpina	3.81	2474	0	2	2	1	3	698	390	539	540
Rakvere	10.64	15591	3	3	6	0	7	698	390	539	540
Rapla	4.64	5255	2	3	5	0	5	698	390	539	540
Saue	4.39	5595	0	2	2	0	2	698	390	539	540
Sindi	5.01	4169	0	2	2	0	2	698	390	539	540
Suure-Jaani	2.23	1051	1	1	2	0	2	698	390	539	540
Tõrva	4.80	2797	1	1	2	0	2	698	390	539	540
Tallinn	158.27	403862	142	117	259	33	298	698	390	539	540
Tamsalu	4.03	2273	0	2	2	0	2	698	390	539	540
Tapa	17.41	6044	3	3	6	0	7	698	390	539	540
Tartu	38.80	99558	221	272	493	45	564	698	390	539	540
Võru	14.07	12947	2	1	3	0	3	698	390	539	540
Valga	16.54	12825	0	3	3	0	3	698	390	539	540
Viljandi	14.62	17857	13	7	20	1	21	698	390	539	540
SUM						100	1205
